# Supplementary material for: Extensive translation of circular RNAs driven by N6-methyladenosine
Source: Cell Res. 2017 Mar 10;27(5):626–41. doi: 10.1038/cr.2017.31 (PMC5520850; doi:10.1038/cr.2017.31)
Supplement: Supplementary information, Table S1 [file cr201731x1.xlsx]

## Sheet: Insertion Sequences
Name	Sequence
IRES-EMCV	CCGCCCCTCTCCCTCCCCCCCCCCTAACGTTACTGGCCGAAGCCGCTTGGAATAAGGCCGGTGTGCGTTTGTCTATATGTTATTTTCCACCATATTGCCGTCTTTTGGCAATGTGAGGGCCCGGAAACCTGGCCCTGTCTTCTTGACGAGCATTCCTAGGGGTCTTTCCCCTCTCGCCAAAGGAATGCAAGGTCTGTTGAATGTCGTGAAGGAAGCAGTTCCTCTGGAAGCTTCTTGAAGACAAACAACGTCTGTAGCGACCCTTTGCAGGCAGCGGAACCCCCCACCTGGCGACAGGTGCCTCTGCGGCCAAAAGCCACGTGTATAAGATACACCTGCAAAGGCGGCACAACCCCAGTGCCACGTTGTGAGTTGGATAGTTGTGGAAAGAGTCAAATG…
IRES-IGF2	GCGACCGGGCATTGCCCCCAGTCTCCCCCAAATTTGGGCATTGTCCCCGGGTCTTCCAACGGACTGGGCGTTGCTCCCGGACACTGAGGACTGGCCCCGGGGTCTCGCTCACCTTCAGCAG
IRES-Hsp70	CTGCGACAGTCCACTACCTTTTTCGAGAGTGACTCCCGTTGTCCCAAGGCTTCCCAGAGCGAACCTGTGCGGCTGCAGGCACCGGCGCGTCGAGTTTCCGGCGTCCGGAAGGACCGAGCTCTTCTCGCGGATCCAGTGTTCCGTTTCCAGCCCCCAATCTCAGAGCGGAGCCGACAGAGAGCAGGGAACCGGC
IRES-XIAP	CTTGTAAAAACAACTTTGATGCCTTGAATATATAATGATTCATTATAACAATTATGCATAGATTTTAATAATCTGCATATTTTATGCTTTCATGTTTTTCCTAATTAATGATTTGACATGGTTAATAATTATAATATATTCTGCATCACAGTTTACATATTTATGTAAAATAAGCATTTAAAAATTATTAGTTTTATTCTGCCTGCTTAAATATTACTTTCCTCAAAAAGAGAAAACAAAAATGCTAGATTTTACTTTATGACTTGAATGATGTGGTAATGTCGAACTCTAGTATTTAGAATTAGAATGTTTCTTAGCGGTCGTGTAGTTATTTTTATGTCATAAGTGGATAATTTGTTAGCTCCTATAACAAAAGTCTGTTGCTTGTGTTTCACATTT…
Control-Intron	CACTGGTTCTCTCTTCTGCCGTTTTCCGTAGGACTCTCTTCTCTGACCTGAGTCTCCTTTGGAACTCTGCAGGTTCTATTTGCTTTTTCCCAGATGAGCTCTTTTTCTGGTGTTTGTCTCTCTGACTAGGTGTCTAAGACAGTGTTGTGGGTGTAGGTACTAACACTGGCTCGTGTGACAAGGCCATGAGGCTGGTGTAAAGCGGCCTTGGAGTGTGTATTAAGTAGGCGCACAGTAGGTCTGAACAGACTCC
Control-CDS	GCGTGATGGTGGGCATGGGTCAGAAGGATTCCTATGTGGGTGACGAGGCCCAGAGCAAGAGAGGCATCCTGACCCTGAAGTACCCCATCGAGCACGGCATCGTCACCAACTGGGACGACATGGAGAAGATCTGGCACCACATCTTCCACAATGAGCTGCGTGTGGCTCCCAAGCAGCACCCCGTGCTGCTGACCAAGGCCCCCTGAACCCCAAGGCCAACCGCGAGAAGATGACC
Control-UTR	ACCGCCGAGACCGCGTCCACACCCGCCGCCAGCTCACC

## Sheet: Primers
Primer #	Name	Sequence (5'-3')	Note
1	IRES-IGF2-fwd	acgcGAATTCGCGACCGGGCATTGCCC	The primer pair used for cloning IRES-IGF2 into the minigene
2	IRES-IGF2-rev	gccGATATCCTGCTGAAGGTGAGCGAGAC
3	IRES-Hsp70-fwd	acgcGAATTCCTGCGACAGTCCACTACC	The primer pair used for cloning IRES-Hsp70 into the minigene
4	IRES-Hsp70-rev	gccGATATCGCCGGTTCCCTGCTCTCTG
5	IRES-XIAP-fwd	acgcGAATTCCTTGTAAAAACAACTTTGATGCC	The primer pair used for cloning IRES-XIAP into the minigene
6	IRES-XIAP-rev	gccGATATCTCTCTTGAAAATAGGACTTGTC
7	control-CDS-fwd	acgcGAATTCGCGTGATGGTGGGCATGG	The primer pair used for cloning control-CDS into the minigene
8	control-CDS-rev	gccGATATCGGTCATCTTCTCGCGGTTG
9	control-Intron-fwd	acgcGAATTCcactggttctctcttctgcc	The primer pair used for cloning control-Intron into the minigene
10	control-Intron-rev	gccGATATCGGAGTCTGTTCAGACCTACTG
11	control-UTR-fwd	acgcGAATTCACCGCCGAGACCGCGTCC	The primer pair used for cloning control-UTR into the minigene
12	control-UTR-rev	gccGATATCGGTGAGCTGGCGGCGGGTGTGG
13	2motif-fwd	AATTCtggactaaagcggacttgtGAT	The primer pair used for cloning 2 m6A motif sequence into the minigene
14	2motif-rev	ATCACAAGTCCGCTTTAGTCCAG
15	1motif-fwd	AATTCtggactaaagcggcttgtGAT	The primer pair used for cloning 1 m6A motif sequence into the minigene
16	1motif-rev	ATCACAAGCCGCTTTAGTCCAG
17	0motif-fwd	AATTCtggtctaaagcggcttgtGAT	The primer pair used for cloning 0 m6A motif sequence into the minigene
18	0motif-rev	ATCACAAGCCGCTTTAGACCAG
19	Rsv-fwd	AATTCACGAGTCCTGGACTGAAACGGACTTGTGAT	The primer pair used for cloning RSV sequence into the minigene
20	RSV-rev	ATCACAAGTCCGTTTCAGTCCAGGACTCGTG
21	Rsv-mut-fwd	AATTCACGAGTCCTGGAtTGAAACGGAtTTGTGAT	The primer pair used for cloning RSV mutation sequence into the minigene
22	Rsv-mut-rev	ATCACAAATCCGTTTCAATCCAGGACTCGTG
23	RSVns-fwd	AATTCTACACTCGATCTGGACTAAAGCTGCTCGAT	The primer pair used for cloning RSV sequence without structure into the minigene
24	RSVns-rev	ATCGAGCAGCTTTAGTCCAGATCGAGTGTAG
25	RSVns-mut-fwd	AATTCTACACTCGATCTGGTCTAAAGCTGCTCGAT	The primer pair used for cloning RSV mutation sequence without structure into the minigene
26	RSVns-mut-rev	ATCGAGCAGCTTTAGACCAGATCGAGTGTAG
27	Gexon1f	AGTGCTTCAGCCGCTACCC	The primer pair used for testing GFP RNA
28	Gexon3r	GTTGTACTCCAGCTTGTGCC
29	GAPDH-fwd	TTGCCATCAATGACCCCTTCA	The primer pair used for testing GAPDH RNA
30	GAPDH-rev	CGCCCCACTTGATTTTGGA
31	cERC1-fwd	ATAGCATCAAGACCTTCTGG	The primer pair used for testing ERC1 circular RNA
32	cERC1-rev	GAACCTTGTGAGGTGTCTC
33	cZCCHC7-fwd	GGTGATAATGTGGAAAGCTG	The primer pair used for testing ZCCHC7 circular RNA
34	cZCCHC7-rev	ACTCAGTTCACTAGATGACTC
35	cSAMD-fwd	ACTGGAAGACTATACTGAGTTG	The primer pair used for testing SAMD circular RNA
36	cSAMD-rev	GTGATTCCATCAAGTCGGTGC
37	cZKSCAN1-fwd	ACCTGAGATGCTCGCAAGG	The primer pair used for testing ZKSCAN1 circular RNA
38	cZKSCAN1-rev	CAGTCATCATTCAGGCTCC
39	cZFX-fwd	CTGACTACCGACGTAGTTTC	The primer pair used for testing ZFX circular RNA
40	cZFX-rev	CAACAATTTGATCACCATCC
41	cSP3-fwd	CTACAAACAGTTACAGTGAAC	The primer pair used for testing SP3 circular RNA
42	cSP3-rev	GAAGAACATACTGCCCACTTG
43	cMATR3-fwd	CCATCTGTGCTCTATATGTG	The primer pair used for testing MATR3 circular RNA
44	cMATR3-rev	CCCTGTGAGTCCCTACTGAG
45	cFAM115A-fwd	GAAGAACATACTGCCCACTTG	The primer pair used for testing FAM115A circular RNA
46	cFAM115A-rev	GAAGAACATACTGCCCACTTG
47	cARIH2-fwd	GACCTACAAGGAATCTGAGG	The primer pair used for testing ARIH2 circular RNA
48	cARIH2-rev	CATTGCTGTCAGACCCCTGG
49	cFAM20B-fwd	GACACAATGCAGAGGTAGCAG	The primer pair used for testing FAM20B circular RNA
50	cFAM20B-rev	GAGCTGGTGGTGATGGTTAG
51	cKLHL24-fwd	GTGCAGCTATCCCAATTGCC	The primer pair used for testing KLHL24 circular RNA
52	cKLHL24-rev	GTTGCTGGGGAATCACGCAC
53	cARMC6-fwd	GTGGTCAGGGAAGCCTGCTG	The primer pair used for testing ARMC6 circular RNA
54	cARMC6-rev	CAATGCGCTTGGAGACCATC
55	cGSE1-fwd	CGCCATCCTCCAGCTTTGC	The primer pair used for testing GSE1 circular RNA
56	cGSE1-rev	CACCAGGGCGCCATTGAGC
57	cTRA2B-fwd	GACCACATACGCCAACACC	The primer pair used for testing TRA2B circular RNA
58	cTRA2B-rev	GAAATCAACTCTGATCCTACG
59	cKANSL1-fwd	CATTTACAAACAGATACGTGC	The primer pair used for testing KANSL1 circular RNA
60	cKANSL1-rev	CCAGCGGCTGACAATAGCTGC
61	cRBM5-fwd	CAGACCCAGCAGAACAGAGG	The primer pair used for testing RBM5 circular RNA
62	cRBM5-rev	CGCGTAAGGAGACAGTGCTG
63	cMAD1L1-fwd	AGGGTGGATAAAACCATGGTG	The primer pair used for testing MAD1L1 circular RNA
64	cMAD1L1-rev	CTGCAGATGCAGTACCAGCAG
65	cACTN1-fwd	TGGACATCCCCAAGATGCTG	The primer pair used for testing ACTN1 circular RNA
66	cACTN1-rev	AGCCGTATTCAGATTTGTGAG
67	cATG10-fwd	TAGCTACCAAGTGCCTGTAC	The primer pair used for testing ATG10 circular RNA
68	cATG10-rev	TCACTTCACAATCATCCAAGG
69	cSNED1-fwd	TGGACTTCAATGCCACCTGG	The primer pair used for testing SNED1 circular RNA
70	cSNED1-rev	CGCCGGTTGTCCACATCTGC
71	cGRHPR-fwd	GGACAAGAGGATCCTGGATG	The primer pair used for testing GRHPR circular RNA
72	cGRHPR-rev	GATGGGCTCATCCGAGTCC
73	cDOHH-fwd	ATGCTGGTGGACGTGCTGCAAG	The primer pair used for testing DOHH circular RNA
74	cDOHH-rev	GGGTCCACCAGCGTCTGCC
75	cADARB1-fwd	CACCGAAGGAAGCTGCCTTG	The primer pair used for testing ADARB1 circular RNA
76	cADARB1-rev	CCTTAAGCTCTCCATGCCAG
77	cFANCA-fwd	CAGGCTGCGTGTACCATTC	The primer pair used for testing FANCA circular RNA
78	cFANCA-rev	GACTCAGGGAGAAAGTGCTC
79	cFKBP8-fwd	CGGAGCTGGTGTTCACTCTG	The primer pair used for testing FKBP8 circular RNA
80	cFKBP8-rev	CCCTGGGACCAGCGTCTTC
81	cARL67P1-fwd	CTAGATCCATCTGTTCTGTC	The primer pair used for testing ARL67P1 circular RNA
82	cARL67P1-rev	GGAGGACTTTATCAGCCATC
