# Supplementary material for: Extensive translation of circular RNAs driven by N6-methyladenosine
Source: Cell Res. 2017 Mar 10;27(5):626–41. doi: 10.1038/cr.2017.31 (PMC5520850; doi:10.1038/cr.2017.31)
Supplement: Supplementary information, Table S2 [file cr201731x2.xlsx]

## Sheet: Sheet1
chr	start	end	strand	NM_id	gene_symbol	exon_no	cir_type	flank_intron	RNAseR_minus_input_junc	RNAseR_plus_input_junc	RNAseR_plus_m6a_junc
chr16	85667519	85667738	+	NM_014615	GSE1	1	circRNA	chr16:85647004-85667519|chr16:85667738-85682157	1	55	110
chr5	619104	620376	+	NM_018140	CEP72	2	circRNA	chr5:612558-619104|chr5:620376-624585	3	26
chr1	54252830	54254869	-	NM_001168551	NDC1	2	circRNA	chr1:54238162-54252830|chr1:54254869-54258901	2	23	16
chr10	98667021	98667504	+	NM_001170765	LCOR	2	circRNA	chr10:98593236-98667021|chr10:98667504-98703869	2	17
chr10	7318853	7327916	-	NM_001018039	SFMBT2	3	circRNA	chr10:7290611-7318853|chr10:7327916-7409610	2	15
chr19	6230580	6270770	-	NM_005934	MLLT1	3	circRNA	chr19:6227113-6230580|chr19:6270770-6279783		14	22
chr11	46515157	46515754	-	NM_017749	AMBRA1	2	circRNA	chr11:46465148-46515157|chr11:46515754-46529740	1	14
chr15	92459222	92459688	+	NM_013272	SLCO3A1	1	circRNA	chr15:92397318-92459222|chr15:92459688-92638110	1	13
chr16	29820860	29821085	+	NM_001042539	MAZ	1	circRNA	chr16:29820062-29820860|chr16:29821085-29821397		12
chr3	185638891	185639914	-	NM_001243879	TRA2B	2	circRNA	chr3:185637284-185638891|chr3:185639914-185641583		11	85
chr20	60888143	60888306	-	NM_005560	LAMA5	1	circRNA	chr20:60888066-60888143|chr20:60888306-60888382		11
chr1	6880240	6885270	+	NM_001195563	CAMTA1	2	circRNA	chr1:6845635-6880240|chr1:6885270-6931816		11
chr15	90431752	90432372	-	NM_005829	AP3S2	2	circRNA	chr15:90414778-90431752|chr15:90432372-90437112		10	148
chr17	79813017	79813462	-	NM_000918	P4HB	2	circRNA	chr17:79805223-79813017|chr17:79813462-79817056		10	26
chr11	66006274	66006748	+	NM_018026	PACS1	2	circRNA	chr11:66003411-66006274|chr11:66006748-66008897		10
chr16	89824984	89828430	-	NM_000135	FANCA	2	circRNA	chr16:89818630-89824984|chr16:89828430-89831297		10
chr16	1004356	1004666	-	NR_033646	LMF1	1	circRNA	chr16:984254-1004356|chr16:1004666-1020787		9
chr3	50145502	50145737	+	NM_005778	RBM5	2	circRNA	chr3:50145002-50145502|chr3:50145737-50147035		9
chr14	102506572	102507010	+	NM_001376	DYNC1H1	2	circRNA	chr14:102506069-102506572|chr14:102507010-102507910	1	8	50
chr2	55209650	55214834	-	NM_007008	RTN4	2	circRNA	chr2:55201900-55209650|chr2:55214834-55237222		8	3
chr16	56419830	56423287	-	NM_001144	AMFR	2	circRNA	chr16:56403239-56419830|chr16:56423287-56435644		8
chr2	36668400	36669878	+	NM_016441	CRIM1	2	circRNA	chr2:36623930-36668400|chr2:36669878-36691676		8
chr6	111208707	111210186	+	NM_001287215	AMD1	2	circRNA	chr6:111136018-111208707|chr6:111210186-111211456		8
chr10	74474868	74475660	+	NR_073062	MCU	2	circRNA	chr10:74452059-74474868|chr10:74475660-74594116		8
chr1	53326402	53326543	+	NM_001004339	ZYG11A	1	circRNA	chr1:53323421-53326402|chr1:53326543-53329652		8
chr2	43655238	43657441	-	NM_001083953	THADA	2	circRNA	chr2:43625278-43655238|chr2:43657441-43712372	1	7
chr1	1192371	1192690	-	NM_058167	UBE2J2	2	circRNA	chr1:1191505-1192371|chr1:1192690-1198725		7
chr6	111208707	111211559	+	NM_001287215	AMD1	3	circRNA	chr6:111136018-111208707|chr6:111211559-111213363		7
chr7	44684925	44687358	+	NM_001003941	OGDH	2	circRNA	chr7:44664164-44684925|chr7:44687358-44706334		7
chr21	16386664	16415895	-	NM_003489	NRIP1	2	circRNA	chr21:16340847-16386664|chr21:16415895-16437065		7
chr19	17670119	17671274	+	NM_024656	COLGALT1	2	circRNA	chr19:17666782-17670119|chr19:17671274-17678214		7
chr5	77805606	77806221	-	NM_005779	LHFPL2	1	circRNA	chr5:77784976-77805606|chr5:77806221-77860635		7
chr12	51402258	51404549	-	NM_001174126	SLC11A2	2	circRNA	chr12:51399219-51402258|chr12:51404549-51420092	1	7
chr17	44159806	44172067	-	NM_001193466	KANSL1	2	circRNA	chr17:44145033-44159806|chr17:44172067-44248220		6	255
chr5	10415599	10417516	+	NM_001270660	MARCH6	2	circRNA	chr5:10414614-10415599|chr5:10417516-10423846		6	28
chr8	43033216	43037403	+	NM_152419	HGSNAT	2	circRNA	chr8:43028886-43033216|chr8:43037403-43046616		6	14
chr9	138773478	138774924	-	NM_015447	CAMSAP1	2	circRNA	chr9:138758382-138773478|chr9:138774924-138798845		6
chr1	1735857	1737977	-	NM_001282538	GNB1	2	circRNA	chr1:1724750-1735857|chr1:1737977-1756835		6
chr11	46515157	46529920	-	NM_017749	AMBRA1	3	circRNA	chr11:46465148-46515157|chr11:46529920-46534276	1	6
chr5	72157634	72161556	+	NM_002270	TNPO1	2	circRNA	chr5:72151750-72157634|chr5:72161556-72168465		6
chr19	45766370	45766625	+	NM_001199867	MARK4	2	circRNA	chr19:45762447-45766370|chr19:45766625-45767941		6
chr1	44804716	44804994	-	NM_001301698	ERI3	1	circRNA	chr1:44785416-44804716|chr1:44804994-44820563		6
chr14	93424545	93429194	-	NM_001142594	ITPK1	3	circRNA	chr14:93418358-93424545|chr14:93429194-93460224		6
chr17	75398140	75398785	+	NM_001113491	SEPT9	1	circRNA	chr17:75303279-75398140|chr17:75398785-75478225		5	23
chr9	111868787	111870850	-	NM_032012	TMEM245	2	circRNA	chr9:111855871-111868787|chr9:111870850-111881614	1	5	21
chr17	81006346	81006661	-	NM_001009905	B3GNTL1	2	circRNA	chr17:80992975-81006346|chr17:81006661-81009612		5	18
chr19	18648410	18649246	-	NM_012181	FKBP8	2	circRNA	chr19:18644157-18648410|chr19:18649246-18650180	1	5
chr1	42776720	42789498	-	NM_001198851	FOXJ3	3	circRNA	chr1:42744343-42776720|chr1:42789498-42800595		5
chr1	32689634	32690076	+	NM_003757	EIF3I	2	circRNA	chr1:32688231-32689634|chr1:32690076-32691771		5
chrX	118544152	118544325	+	NM_145305	SLC25A43	1	circRNA	chrX:118540664-118544152|chrX:118544325-118585971		5
chr5	138614015	138614818	+	NR_036536	SNHG4	2	circRNA	chr5:138611839-138614015|chr5:138614818-138618427		5
chr11	86267594	86270865	-	NM_001014811	ME3	2	circRNA	chr11:86219909-86267594|chr11:86270865-86382803		5
chr19	5039846	5041262	+	NM_015015	KDM4B	2	circRNA	chr19:5033042-5039846|chr19:5041262-5047486		5
chr3	4558159	4562778	+	NM_001099952	ITPR1	2	circRNA	chr3:4536190-4558159|chr3:4562778-4669446		5
chr19	41884185	41884424	+	NM_001098825	TMEM91	1	circRNA	chr19:41870000-41884185|chr19:41884424-41888676		5
chr15	71433787	71447271	+	NM_024817	THSD4	2	circRNA	None|chr15:71447271-71507373		5
chr11	68115314	68133170	+	NM_001291902	LRP5	4	circRNA	chr11:68080273-68115314|chr11:68133170-68153783	1	5
chr6	84108085	84117620	-	NM_002395	ME1	2	circRNA	chr6:84061858-84108085|chr6:84117620-84140595		4	63
chr19	37579940	37582023	+	NM_144689	ZNF420	2	circRNA	chr19:37571290-37579940|chr19:37582023-37618029		4	17
chr19	18258252	18258434	+	NM_015016	MAST3	1	circRNA	chr19:18257827-18258252|chr19:18258434-18260000		4	9
chr16	89961445	89967202	+	NM_014972	TCF25	5	circRNA	chr16:89960266-89961445|chr16:89967202-89970525		4
chr8	37623043	37623873	+	NM_007198	PROSC	3	circRNA	chr8:37620276-37623043|chr8:37623873-37630272		4
chr4	128851837	128854248	-	NM_152778	MFSD8	2	circRNA	chr4:128843118-128851837|chr4:128854248-128859937		4
chr6	3410421	3416089	-	NM_015482	SLC22A23	2	circRNA	chr6:3324236-3410421|chr6:3416089-3456139		4
chr2	29006772	29011675	+	NM_206876	PPP1CB	2	circRNA	chr2:29004708-29006772|chr2:29011675-29016728		4
chr17	16979023	16981390	+	NM_015134	MPRIP	2	circRNA	chr17:16946285-16979023|chr17:16981390-17030015		4
chr13	114164552	114175048	+	NM_017905	TMCO3	2	circRNA	chr13:114157903-114164552|chr13:114175048-114188359		4
chr5	131066596	131066731	-	NM_001008738	FNIP1	1	circRNA	chr5:131055110-131066596|chr5:131066731-131080256		4
chr9	103082546	103084053	-	NM_001161584	TEX10	2	circRNA	chr9:103072661-103082546|chr9:103084053-103088583		4
chr7	102106263	102106717	+	NM_152892	LRWD1	2	circRNA	chr7:102105607-102106263|chr7:102106717-102107785		4
chr22	46493805	46494438	+	NR_027033	MIRLET7BHG	2	circRNA	chr22:46482040-46493805|chr22:46494438-46499071		4
chr14	77930940	77932010	+	NM_012111	AHSA1	2	circRNA	chr14:77929102-77930940|chr14:77932010-77934425		4
chr1	211192205	211192598	-	NM_002238	KCNH1	1	circRNA	chr1:211093411-211192205|chr1:211192598-211256121		4
chr9	33953282	33963789	-	NM_001282529	UBAP2	3	circRNA	chr9:33948585-33953282|chr9:33963789-33986757		4
chr3	127778944	127779504	+	NM_013336	SEC61A1	2	circRNA	chr3:127775683-127778944|chr3:127779504-127783719		4
chr1	41578954	41582682	-	NM_001031694	SCMH1	2	circRNA	chr1:41541123-41578954|chr1:41582682-41608549		4
chr12	111855922	111856681	+	NM_005475	SH2B3	1	circRNA	chr12:111844081-111855922|chr12:111856681-111884556		4
chr17	38638380	38638668	-	NM_032865	TNS4	2	circRNA	chr17:38637020-38638380|chr17:38638668-38640735		4
chr17	76823326	76825089	-	NM_025090	USP36	2	circRNA	chr17:76818086-76823326|chr17:76825089-76831361		3	55
chr5	619104	624694	+	NM_018140	CEP72	3	circRNA	chr5:612558-619104|chr5:624694-633883		3	25
chr16	89961445	89962491	+	NM_014972	TCF25	2	circRNA	chr16:89960266-89961445|chr16:89962491-89964964		3	4
chr17	74934069	74936930	+	NM_144677	MGAT5B	3	circRNA	chr17:74928857-74934069|chr17:74936930-74942457		3	1
chr11	68115314	68157520	+	NM_002335	LRP5	6	circRNA	chr11:68080273-68115314|chr11:68157520-68170950		3
chr1	231090078	231097049	-	NM_001122835	TTC13	3	circRNA	chr1:231076302-231090078|chr1:231097049-231114305		3
chr1	21415630	21437876	-	NM_001198803	EIF4G3	2	circRNA	chr1:21377487-21415630|chr1:21437876-21494453		3
chr9	97535283	97563284	+	NM_001193331	C9orf3	3	circRNA	chr9:97522862-97535283|chr9:97563284-97686267		3
chr1	92327027	92327201	-	NM_001195683	TGFBR3	1	circRNA	chr1:92263028-92327027|chr1:92327201-92351434		3
chr7	47384352	47385954	-	NM_022748	TNS3	3	circRNA	chr7:47344601-47384352|chr7:47385954-47407961		3
chr17	74898636	74902269	+	NM_001199172	MGAT5B	5	circRNA	chr17:74878380-74898636|chr17:74902269-74921047	1	3
chr5	74639677	74640157	+	NM_000859	HMGCR	2	circRNA	chr5:74638595-74639677|chr5:74640157-74641398		3
chr2	10559859	10560261	+	NM_002149	HPCAL1	1	circRNA	chr2:10537046-10559859|chr2:10560261-10563108		3
chr17	20200273	20209395	+	NM_001243439	SPECC1	2	circRNA	chr17:20163607-20200273|chr17:20209395-20217288		3
chr10	75156276	75160615	-	NM_001156	ANXA7	4	circRNA	chr10:75148172-75156276|chr10:75160615-75173769		3
chr10	93902785	93904869	-	NM_001178137	CPEB3	2	circRNA	chr10:93870951-93902785|chr10:93904869-93940719		3
chr22	42204878	42206004	+	NM_001304797	CCDC134	2	circRNA	chr22:42196770-42204878|chr22:42206004-42221701	2	3
chr2	242541310	242542494	-	NM_001164356	THAP4	2	circRNA	chr2:242524140-242541310|chr2:242542494-242545728		3
chr7	156619298	156619438	-	NM_022458	LMBR1	1	circRNA	chr7:156589186-156619298|chr7:156619438-156626446		3
chr7	50737418	50742355	-	NM_001001550	GRB10	2	circRNA	chr7:50694675-50737418|chr7:50742355-50771517		3
chr3	129599151	129599402	-	NM_001017395	TMCC1	1	circRNA	chr3:129551669-129599151|None		3
chr20	33065576	33067594	+	NM_001257137	ITCH	2	circRNA	chr20:33059320-33065576|chr20:33067594-33068403		3
chr8	17400826	17401224	+	NM_001008539	SLC7A2	1	circRNA	chr8:17354746-17400826|chr8:17401224-17401959		3
chr19	46020920	46021352	+	NM_003370	VASP	2	circRNA	chr19:46011034-46020920|chr19:46021352-46024579		3
chr3	119222378	119232566	+	NM_016589	TIMMDC1	3	circRNA	chr3:119219707-119222378|chr3:119232566-119236051		3
chr4	7870348	7873807	-	NM_001134647	AFAP1	2	circRNA	chr4:7857301-7870348|chr4:7873807-7941382		3
chr17	4145550	4145743	-	NM_001257999	ANKFY1	1	circRNA	chr17:4139185-4145550|chr17:4145743-4166889		3
chr3	31917924	31921322	-	NM_001174060	OSBPL10	2	circRNA	chr3:31789612-31917924|chr3:31921322-32022390		3
chr19	17212469	17213367	+	NM_001130065	MYO9B	1	circRNA	chr19:17186684-17212469|chr19:17213367-17256206		3
chr11	63662630	63663105	+	NM_001039469	MARK2	2	circRNA	chr11:63607032-63662630|chr11:63663105-63665703		3
chr14	73614502	73614802	+	NM_007318	PSEN1	2	circRNA	chr14:73603291-73614502|chr14:73614802-73637504		3
chr19	17387303	17387718	+	NM_001033549	BABAM1	2	circRNA	chr19:17386634-17387303|chr19:17387718-17389653		3
chr7	810107	814799	+	NM_017802	DNAAF5	3	circRNA	chr7:803611-810107|chr7:814799-819589	2	3
chr11	73914772	73915490	+	NM_001271593	PPME1	2	circRNA	chr11:73882567-73914772|chr11:73915490-73933356	1	3
chr1	27056141	27059283	+	NM_006015	ARID1A	3	circRNA	chr1:27024031-27056141|chr1:27059283-27087346		3
chr17	7849045	7849304	+	NM_001037144	CNTROB	1	circRNA	chr17:7847956-7849045|chr17:7849304-7850888		3
chr16	30740286	30740893	+	NM_006662	SRCAP	2	circRNA	chr16:30736403-30740286|chr16:30740893-30744600		3
chr13	45725821	45781640	+	NM_004128	GTF2F2	2	circRNA	chr13:45723923-45725821|chr13:45781640-45827005		3
chr22	25771779	25771975	-	NM_001135772	LRP5L	1	circRNA	chr22:25756190-25771779|chr22:25771975-25777347		3
chr2	131890474	131897848	+	NM_001100623	PLEKHB2	2	circRNA	chr2:131888333-131890474|chr2:131897848-131904209	1	3
chr7	6624646	6624891	+	NM_001134387	ZDHHC4	1	circRNA	chr7:6623062-6624646|chr7:6624891-6628247		3
chr13	113845185	113854830	-	NM_001258213	PCID2	6	circRNA	chr13:113839874-113845185|chr13:113854830-113862337		3
chr3	12558109	12560696	+	NM_001145393	TSEN2	2	circRNA	chr3:12545283-12558109|chr3:12560696-12570386		3
chr6	42941740	42942776	-	NM_000287	PEX6	2	circRNA	chr6:42937725-42941740|chr6:42942776-42946006		3
chr8	145737774	145738154	-	NM_004260	RECQL4	2	circRNA	chr8:145737707-145737774|chr8:145738154-145738229		3
chr9	4286037	4286523	-	NM_001042413	GLIS3	1	circRNA	chr9:4125941-4286037|chr9:4286523-4299420		3
chr11	2591857	2594216	+	NM_000218	KCNQ1	4	circRNA	chr11:2549248-2591857|chr11:2594216-2604664		2	48
chr5	68400457	68404263	+	NM_022902	SLC30A5	2	circRNA	chr5:68398955-68400457|chr5:68404263-68408966	1	2	41
chr17	20149238	20163607	+	NM_001243439	SPECC1	5	circRNA	chr17:20135718-20149238|chr17:20163607-20200273	2	2	10
chr20	35236117	35238133	+	NM_001199535	TGIF2-C20orf24	2	circRNA	chr20:35207369-35236117|chr20:35238133-35240412		2	8
chr3	33109721	33110462	-	NM_001079811	GLB1	2	circRNA	chr3:33107049-33109721|chr3:33110462-33114035		2	5
chr13	114174930	114193822	+	NM_017905	TMCO3	3	circRNA	chr13:114164739-114174930|chr13:114193822-114201614		2	2
chr7	137363302	137374748	-	NM_004717	DGKI	2	circRNA	chr7:137341286-137363302|chr7:137374748-137531207		2
chr11	129979323	129980556	+	NM_001142276	APLP2	2	circRNA	chr11:129939977-129979323|chr11:129980556-129990600		2
chr19	34001933	34003682	-	NM_000285	PEPD	2	circRNA	chr19:33991907-34001933|chr19:34003682-34012649		2
chr15	76580186	76585041	-	NM_000126	ETFA	3	circRNA	chr15:76578822-76580186|chr15:76585041-76587931		2
chr1	154231452	154232505	+	NM_001127320	UBAP2L	2	circRNA	chr1:154229910-154231452|chr1:154232505-154233367		2
chr9	100849723	100850287	-	NM_033219	TRIM14	1	circRNA	chr9:100846748-100849723|chr9:100850287-100854190		2
chr16	89818545	89828430	-	NM_000135	FANCA	3	circRNA	chr16:89816310-89818545|chr16:89828430-89831297		2
chr2	47233060	47238574	+	NM_001288953	TTC7A	3	circRNA	chr2:47222338-47233060|chr2:47238574-47249000		2
chr2	72945231	72945436	-	NM_015189	EXOC6B	1	circRNA	chr2:72802797-72945231|chr2:72945436-72958135		2
chr3	52960046	52962357	-	NM_016329	SFMBT1	2	circRNA	chr3:52955847-52960046|chr3:52962357-52964344		2
chr15	101906400	101910728	-	NM_001291309	PCSK6	2	circRNA	chr15:101872236-101906400|chr15:101910728-101929668		2
chr8	145245686	145255444	+	NM_001099280	MROH1	5	circRNA	chr8:145235426-145245686|chr8:145255444-145267896		2
chr9	21476897	21477291	-	NR_027054	MIR31HG	2	circRNA	chr9:21455943-21476897|chr9:21477291-21559487		2
chrX	31164407	31201021	-	NM_004015	DMD	9	circRNA	chrX:31152311-31164407|chrX:31201021-31222077		2
chr20	5086833	5090091	-	NM_001009923	TMEM230	2	circRNA	chr20:5081577-5086833|chr20:5090091-5092145		2
chr7	137569740	137588763	-	NM_194071	CREB3L2	4	circRNA	chr7:137567374-137569740|chr7:137588763-137590447		2
chr9	96097655	96098258	-	NM_001098808	C9orf129	2	circRNA	chr9:96081456-96097655|chr9:96098258-96108355		2
chr19	19407797	19408153	-	NM_172231	SUGP1	1	circRNA	chr19:19391100-19407797|chr19:19408153-19413073		2
chr9	95018961	95032265	-	NM_002161	IARS	8	circRNA	chr9:95015735-95018961|chr9:95032265-95033266		2
chr19	47856010	47865950	+	NM_014681	DHX34	5	circRNA	chr19:47852609-47856010|chr19:47865950-47870237		2
chr8	42725146	42729149	-	NM_001160224	RNF170	2	circRNA	chr8:42720632-42725146|chr8:42729149-42742870		2
chr11	68571467	68575106	-	NM_001031847	CPT1A	2	circRNA	chr11:68566823-68571467|chr11:68575106-68579904		2
chr11	46515157	46534363	-	NM_017749	AMBRA1	4	circRNA	chr11:46465148-46515157|chr11:46534363-46563494		2
chr8	145737774	145737944	-	NM_004260	RECQL4	1	circRNA	chr8:145737707-145737774|chr8:145737944-145738024		2
chr4	85599320	85600395	-	NM_014991	WDFY3	2	circRNA	chr4:85598549-85599320|chr4:85600395-85603526		2
chr1	17928621	17934472	+	NM_018125	ARHGEF10L	3	circRNA	chr1:17914974-17928621|chr1:17934472-17939552		2
chr20	32207322	32211102	+	NM_001032999	CBFA2T2	2	circRNA	chr20:32199141-32207322|chr20:32211102-32212569		2
chr21	38792600	38845182	+	NM_101395	DYRK1A	2	circRNA	chr21:38782972-38792600|chr21:38845182-38850482		2
chr5	176963358	176966148	-	NM_001190946	FAM193B	3	circRNA	chr5:176959642-176963358|chr5:176966148-176981249		2
chr7	138329461	138333882	-	NM_174959	SVOPL	2	circRNA	chr7:138314867-138329461|chr7:138333882-138341192		2
chr4	39757276	39776553	+	NM_001111112	UBE2K	2	circRNA	chr4:39747430-39757276|chr4:39776553-39779979		2
chr1	154406994	154407632	+	NM_001206866	IL6R	2	circRNA	chr1:154403082-154406994|chr1:154407632-154408444		2
chr19	7509089	7509340	+	NM_015318	ARHGEF18	1	circRNA	chr19:7506938-7509089|chr19:7509340-7511928		2
chr8	117668094	117671219	-	NM_003756	EIF3H	3	circRNA	chr8:117661165-117668094|chr8:117671219-117738254		2
chr3	170013698	170015181	+	NM_002740	PRKCI	2	circRNA	chr3:170011296-170013698|chr3:170015181-170016782		2
chr19	11623870	11625036	-	NM_001243204	ECSIT	2	circRNA	chr19:11618863-11623870|chr19:11625036-11629889		2
chr16	50249985	50251574	+	NM_001040284	PAPD5	2	circRNA	chr16:50248178-50249985|chr16:50251574-50256216		2
chr18	12999419	12999587	+	NM_032142	CEP192	1	circRNA	chr18:12991436-12999419|chr18:12999587-13001455		2
chr22	23615267	23615961	+	NM_004327	BCR	2	circRNA	chr22:23613779-23615267|chr22:23615961-23626163		2
chr9	20923658	20933102	+	NM_017794	FOCAD	4	circRNA	chr9:20916936-20923658|chr9:20933102-20944625		2
chr8	17415803	17419619	+	NM_001008539	SLC7A2	3	circRNA	chr8:17412208-17415803|chr8:17419619-17421111		2
chr19	11230767	11231198	+	NM_000527	LDLR	2	circRNA	chr19:11227674-11230767|chr19:11231198-11233849		2
chr16	12155384	12162989	+	NM_032167	SNX29	2	circRNA	chr16:12146079-12155384|chr16:12162989-12172689		2
chr16	396147	397106	-	NM_003502	AXIN1	1	circRNA	chr16:364683-396147|chr16:397106-402368		2
chr7	64004084	64004810	-	NM_178558	ZNF680	2	circRNA	chr7:63982878-64004084|chr7:64004810-64023302		2
chr13	99890680	99896878	+	NM_001144072	UBAC2	3	circRNA	chr13:99853193-99890680|chr13:99896878-99966350		2
chr20	50290691	50292747	-	NM_006045	ATP9A	2	circRNA	chr20:50287796-50290691|chr20:50292747-50305602		2
chr15	36983885	37002162	+	NM_001290233	C15orf41	5	circRNA	chr15:36950106-36983885|chr15:37002162-37039135		2
chr5	37326002	37328522	-	NM_001278312	NUP155	3	circRNA	chr5:37324209-37326002|chr5:37328522-37329291		2
chr13	76287317	76301234	+	NM_005358	LMO7	2	circRNA	chr13:76197456-76287317|chr13:76301234-76335067		2
chr7	4780468	4780654	+	NM_001037165	FOXK1	1	circRNA	chr7:4722499-4780468|chr7:4780654-4794089	1	2
chr2	232879544	232880381	+	NM_001257282	DIS3L2	2	circRNA	chr2:232826475-232879544|chr2:232880381-232888986		2
chr10	102750192	102750767	+	NM_001163813	C10orf2	2	circRNA	chr10:102749641-102750192|chr10:102750767-102752946	1	2
chr5	72370568	72373320	+	NM_001146032	FCHO2	2	circRNA	chr5:72364606-72370568|chr5:72373320-72374006		2
chr22	41738532	41739580	+	NM_017590	ZC3H7B	2	circRNA	chr22:41737150-41738532|chr22:41739580-41742006		2
chr17	57663513	57665414	+	NM_001166301	DHX40	2	circRNA	chr17:57657240-57663513|chr17:57665414-57676097		2
chr7	100417178	100417918	-	NM_004444	EPHB4	2	circRNA	chr7:100416266-100417178|chr7:100417918-100419892		2
chr11	883147	893519	-	NM_001142674	CHID1	3	circRNA	chr11:870499-883147|chr11:893519-899339		2
chr7	35009044	35013217	-	NM_015283	DPY19L1	2	circRNA	chr7:35006583-35009044|chr7:35013217-35029495		2
chr9	131744827	131745829	+	NM_015354	NUP188	4	circRNA	chr9:131743669-131744827|chr9:131745829-131747178		2
chr10	126395204	126395456	-	NM_014661	FAM53B	1	circRNA	chr10:126384781-126395204|chr10:126395456-126432581		2
chr14	31775937	31778388	-	NM_015473	HEATR5A	3	circRNA	chr14:31774383-31775937|chr14:31778388-31782173		2
chr2	97527315	97531666	-	NM_017789	SEMA4C	11	circRNA	chr2:97527192-97527315|chr2:97531666-97532019		2
chr1	17349102	17350569	-	NM_003000	SDHB	2	circRNA	chr1:17345453-17349102|chr1:17350569-17354243		2
chr8	27823930	27824059	-	NM_173833	SCARA5	1	circRNA	chr8:27779762-27823930|chr8:27824059-27845020		2
chr19	55879577	55879739	-	NM_000641	IL11	1	circRNA	chr19:55877545-55879577|chr19:55879739-55879850		2
chr20	30954186	30956926	+	NM_001164603	ASXL1	2	circRNA	chr20:30946635-30954186|chr20:30956926-30959966		2
chr9	16552527	16583083	-	NM_017637	BNC2	2	circRNA	chr9:16437522-16552527|chr9:16583083-16727794		2
chr20	60888143	60888516	-	NM_005560	LAMA5	2	circRNA	chr20:60888066-60888143|chr20:60888516-60888704		2
chr11	68125117	68133170	+	NM_001291902	LRP5	3	circRNA	chr11:68115711-68125117|chr11:68133170-68153783		2
chr10	1279635	1313264	-	NM_018702	ADARB2	3	circRNA	chr10:1263059-1279635|chr10:1313264-1405222		2
chr7	35013125	35029553	-	NM_015283	DPY19L1	2	circRNA	chr7:35009144-35013125|chr7:35029553-35050079		2
chr15	60674540	60678285	-	NM_001002857	ANXA2	2	circRNA	chr15:60656722-60674540|chr15:60678285-60689456		2
chr1	246490502	246493839	-	NM_022743	SMYD3	2	circRNA	chr1:246093239-246490502|chr1:246493839-246498668		2
chr18	33775219	33783152	+	NM_017947	MOCOS	4	circRNA	chr18:33767644-33775219|chr18:33783152-33785039		2
chr3	33467081	33467233	-	NM_001128160	UBP1	1	circRNA	chr3:33458326-33467081|chr3:33467233-33481227		2
chr1	205072984	205074296	-	NM_001193272	RBBP5	2	circRNA	chr1:205070837-205072984|chr1:205074296-205083916		2
chr19	33116779	33117733	-	NM_032139	ANKRD27	2	circRNA	chr19:33113525-33116779|chr19:33117733-33118988		2
chr7	6456257	6456552	-	NM_001142936	DAGLB	2	circRNA	chr7:6452665-6456257|chr7:6456552-6461357	1	2
chr12	113705647	113707650	+	NM_001143819	TPCN1	3	circRNA	chr12:113704161-113705647|chr12:113707650-113710462		2
chr19	40761064	40771258	-	NM_001243027	AKT2	3	circRNA	chr19:40748594-40761064|chr19:40771258-40791087		2
chr13	113170753	113181798	-	NM_001286277	TUBGCP3	6	circRNA	chr13:113159028-113170753|chr13:113181798-113200012		2
chr3	49720472	49720579	+	NM_001640	APEH	1	circRNA	chr3:49720378-49720472|chr3:49720579-49720669		2
chr14	100728640	100728803	+	NM_003403	YY1	1	circRNA	chr14:100706260-100728640|chr14:100728803-100741034		2
chr5	130928075	130940386	-	NM_001164386	RAPGEF6	3	circRNA	chr5:130897740-130928075|chr5:130940386-130970654		2
chr20	4880200	4883204	-	NM_005116	SLC23A2	2	circRNA	chr20:4866555-4880200|chr20:4883204-4893525		2
chr1	16528276	16529069	-	NM_153213	ARHGEF19	2	circRNA	chr1:16525749-16528276|chr1:16529069-16531253		2
chr19	10886378	10887892	+	NM_001005360	DNM2	2	circRNA	chr19:10883304-10886378|chr19:10887892-10893635		2
chr5	41927114	41927350	+	NM_001297437	FBXO4	1	circRNA	chr5:41925600-41927114|chr5:41927350-41929798		2
chr19	18245388	18245792	+	NM_015016	MAST3	2	circRNA	chr19:18242857-18245388|chr19:18245792-18246549		1	58
chr11	68115314	68115711	+	NM_001291902	LRP5	1	circRNA	chr11:68080273-68115314|chr11:68115711-68125117		1	42
chr13	111274562	111279894	+	NM_001242882	CARKD	4	circRNA	chr13:111267994-111274562|chr13:111279894-111286891		1	40
chr17	35597391	35598969	-	NM_198837	ACACA	2	circRNA	chr17:35592014-35597391|chr17:35598969-35600286		1	14
chr2	85097348	85097909	-	NM_001080824	TRABD2A	1	circRNA	chr2:85066447-85097348|chr2:85097909-85108055		1	11
chr3	50142509	50143142	+	NM_005778	RBM5	2	circRNA	chr3:50141741-50142509|chr3:50143142-50144199		1	3
chr9	86292641	86292876	-	NM_013438	UBQLN1	1	circRNA	chr9:86284242-86292641|chr9:86292876-86293355		1	1
chr7	156758963	156759786	+	NM_138400	NOM1	2	circRNA	chr7:156756720-156758963|chr7:156759786-156761780		1	1
chr16	5129748	5131057	+	NM_019109	ALG1	2	circRNA	chr16:5129103-5129748|chr16:5131057-5132559		1
chr1	94032835	94033408	-	NM_001308251	BCAR3	2	circRNA	chr1:94027976-94032835|chr1:94033408-94037226		1
chr9	4117767	4125941	-	NM_152629	GLIS3	2	circRNA	chr9:3937189-4117767|chr9:4125941-4152066		1
chr7	81591209	81594981	-	NM_000722	CACNA2D1	5	circRNA	chr7:81589145-81591209|chr7:81594981-81596484		1
chr16	16108347	16110478	+	NM_004996	ABCC1	2	circRNA	chr16:16103758-16108347|chr16:16110478-16126965		1
chr15	65273201	65275931	-	NM_001127889	SPG21	2	circRNA	chr15:65268893-65273201|chr15:65275931-65281743		1
chr17	40880842	40882936	-	NM_001991	EZH1	2	circRNA	chr17:40879781-40880842|chr17:40882936-40897028		1
chr17	73559096	73560588	+	NM_001031803	LLGL2	4	circRNA	chr17:73555491-73559096|chr17:73560588-73564556		1
chr5	109181565	109183491	+	NM_002372	MAN2A1	2	circRNA	chr5:109178162-109181565|chr5:109183491-109190840		1
chr1	65243305	65255197	+	NM_018211	RAVER2	3	circRNA	chr1:65234405-65243305|chr1:65255197-65268658		1
chr11	63585687	63585837	+	NM_138471	C11orf84	1	circRNA	chr11:63585606-63585687|chr11:63585837-63585998		1
chr19	41736871	41737203	+	NM_001699	AXL	2	circRNA	chr19:41727961-41736871|chr19:41737203-41743848		1
chr15	43250210	43252899	-	NM_174916	UBR1	2	circRNA	chr15:43244646-43250210|chr15:43252899-43256132		1
chr6	146256042	146256577	-	NM_001042683	SHPRH	2	circRNA	chr6:146254314-146256042|chr6:146256577-146261858		1
chr11	1000431	1003804	+	NM_001242837	AP2A2	2	circRNA	chr11:994245-1000431|chr11:1003804-1006527		1
chr19	5650988	5653275	+	NM_001201338	SAFB	2	circRNA	chr19:5649986-5650988|chr19:5653275-5653348		1
chr8	19442676	19459376	-	NM_018371	CSGALNACT1	2	circRNA	chr8:19363641-19442676|chr8:19459376-19539983		1
chr2	61507378	61508377	-	NM_014709	USP34	2	circRNA	chr2:61505578-61507378|chr2:61508377-61510279		1
chr9	131087421	131088160	+	NM_016035	COQ4	2	circRNA	chr9:131085426-131087421|chr9:131088160-131094431		1
chr6	136472297	136476896	+	NM_018945	PDE7B	3	circRNA	chr6:136470288-136472297|chr6:136476896-136494934		1
chr1	179316734	179318077	+	NM_001252511	SOAT1	2	circRNA	chr1:179314211-179316734|chr1:179318077-179319430		1
chr4	7008358	7016284	+	NM_001113361	TBC1D14	4	circRNA	chr4:7006651-7008358|chr4:7016284-7026730		1
chr19	33140587	33149951	-	NM_032139	ANKRD27	2	circRNA	chr19:33137521-33140587|chr19:33149951-33165976		1
chr11	72291929	72292523	-	NM_001143839	PDE2A	2	circRNA	chr11:72291668-72291929|chr11:72292523-72292920		1
chr6	15410454	15410596	+	NM_004973	JARID2	1	circRNA	chr6:15374483-15410454|chr6:15410596-15452236		1
chr12	116534473	116549317	-	NM_015335	MED13L	2	circRNA	chr12:116460406-116534473|chr12:116549317-116675272		1
chr19	30476129	30477324	+	NM_001252641	URI1	2	circRNA	chr19:30462134-30476129|chr19:30477324-30496267		1
chr16	69007930	69056882	+	NM_024562	TANGO6	2	circRNA	chr16:68964198-69007930|chr16:69056882-69074210		1
chr22	46804892	46806458	-	NM_014246	CELSR1	3	circRNA	chr22:46795799-46804892|chr22:46806458-46807498		1
chr7	65751497	65751696	+	NM_003596	TPST1	1	circRNA	chr7:65706257-65751497|chr7:65751696-65817491		1
chr2	136437742	136437894	+	NM_001282799	R3HDM1	1	circRNA	chr2:136433056-136437742|chr2:136437894-136467002		1
chr19	30462099	30477324	+	NM_001252641	URI1	3	circRNA	chr19:30414661-30462099|chr19:30477324-30496267		1
chr7	151946960	151948051	-	NM_170606	KMT2C	2	circRNA	chr7:151945705-151946960|chr7:151948051-151949023		1
chr2	157332609	157332719	+	NM_001083112	GPD2	1	circRNA	chr2:157292316-157332609|chr2:157332719-157352555		1
chr1	44257772	44303983	+	NM_001270459	ST3GAL3	3	circRNA	chr1:44202051-44257772|chr1:44303983-44360054		1
chr15	65471271	65472542	-	NM_006660	CLPX	2	circRNA	chr15:65459123-65471271|chr15:65472542-65477412		1
chr16	30953436	30953857	+	NM_001282351	FBXL19	2	circRNA	chr16:30941905-30953436|chr16:30953857-30958050		1
chr17	57943969	57955695	-	NM_001193609	TUBD1	2	circRNA	chr17:57941208-57943969|chr17:57955695-57958254		1
chr8	62593526	62596747	-	NM_001164750	ASPH	2	circRNA	chr8:62566219-62593526|chr8:62596747-62602231		1
chr7	83758438	83764267	-	NM_006080	SEMA3A	2	circRNA	chr7:83739905-83758438|chr7:83764267-83823790		1
chr18	13278103	13438383	+	NM_181482	LDLRAD4	3	circRNA	chr18:13218987-13278103|chr18:13438383-13621115		1
chr9	4823547	4827033	+	NM_005772	RCL1	2	circRNA	chr9:4793227-4823547|chr9:4827033-4833153		1
chr3	155611306	155615830	+	NM_003875	GMPS	2	circRNA	chr3:155588686-155611306|chr3:155615830-155621651		1
chr17	80583264	80585167	-	NM_019613	WDR45B	2	circRNA	chr17:80579675-80583264|chr17:80585167-80588796		1
chr22	24509532	24530382	+	NM_001201429	CABIN1	3	circRNA	chr22:24494155-24509532|chr22:24530382-24560367		1
chr9	130106513	130111314	+	NM_001286779	GARNL3	3	circRNA	chr9:130104613-130106513|chr9:130111314-130116124		1
chr14	73614502	73614814	+	NM_000021	PSEN1	2	circRNA	chr14:73603291-73614502|chr14:73614814-73637504		1
chr19	17918566	17919183	+	NM_014256	B3GNT3	1	circRNA	chr19:17906015-17918566|chr19:17919183-17922379		1
chr14	102506572	102509085	+	NM_001376	DYNC1H1	7	circRNA	chr14:102506069-102506572|chr14:102509085-102510211		1
chr11	66133406	66137003	-	NM_001532	SLC29A2	8	circRNA	chr11:66131895-66133406|chr11:66137003-66138714		1
chr9	131731678	131735528	+	NM_015354	NUP188	3	circRNA	chr9:131730996-131731678|chr9:131735528-131741540		1
chr3	31871531	31871723	-	NM_017784	OSBPL10	1	circRNA	chr3:31789612-31871531|chr3:31871723-31917924		1
chr17	16075116	16075309	-	NM_001190440	NCOR1	1	circRNA	chr17:16068475-16075116|chr17:16075309-16089867		1
chr19	3759558	3760299	-	NM_004886	APBA3	2	circRNA	chr19:3754338-3759558|chr19:3760299-3761533		1
chr19	3110146	3119357	+	NM_002067	GNA11	5	circRNA	chr19:3094785-3110146|chr19:3119357-3120986		1
chr3	128973510	128973920	+	NM_016128	COPG1	2	circRNA	chr3:128971798-128973510|chr3:128973920-128974910		1
chr12	56998000	56999111	-	NM_001300905	BAZ2A	3	circRNA	chr12:56997484-56998000|chr12:56999111-56999613		1
chr20	47570092	47580435	+	NM_006420	ARFGEF2	2	circRNA	chr20:47569421-47570092|chr20:47580435-47582408		1
chr9	94058302	94060358	-	NM_001698	AUH	2	circRNA	chr9:93983274-94058302|chr9:94060358-94087599		1
chr3	12976947	12983365	-	NM_014869	IQSEC1	2	circRNA	chr3:12966242-12976947|chr3:12983365-13008886		1
chr14	69369193	69387842	-	NM_001102	ACTN1	6	circRNA	chr14:69360464-69369193|chr14:69387842-69392274		1
chr5	53450409	53467758	-	NM_019087	ARL15	2	circRNA	chr5:53409240-53450409|chr5:53467758-53606261		1
chr5	137897268	137903250	-	NM_004134	HSPA9	4	circRNA	chr5:137895780-137897268|chr5:137903250-137903337		1
chr9	139934422	139934888	-	NM_015392	NPDC1	2	circRNA	chr9:139934316-139934422|chr9:139934888-139934965		1
chr16	57828910	57829053	-	NM_001130099	KIFC3	1	circRNA	chr16:57806200-57828910|chr16:57829053-57831616		1
chr16	70497071	70500160	+	NM_145059	FUK	4	circRNA	chr16:70488533-70497071|chr16:70500160-70500784		1
chr5	139574030	139574237	+	NM_032412	CYSTM1	1	circRNA	chr5:139554870-139574030|chr5:139574237-139622889		1
chr16	28499911	28500707	-	NM_000086	CLN3	2	circRNA	chr16:28499062-28499911|chr16:28500707-28502802		1
chr15	90982563	90983847	+	NM_003870	IQGAP1	2	circRNA	chr15:90977027-90982563|chr15:90983847-90984737		1
chr7	50737418	50737560	-	NM_001001550	GRB10	1	circRNA	chr7:50694675-50737418|chr7:50737560-50742132		1
chr2	128855002	128861588	+	NM_020120	UGGT1	2	circRNA	chr2:128848989-128855002|chr2:128861588-128865511		1
chr2	58425713	58431361	-	NM_001114636	FANCL	2	circRNA	chr2:58393009-58425713|chr2:58431361-58449076		1
chr15	57355947	57384089	+	NM_003205	TCF12	2	circRNA	chr15:57213296-57355947|chr15:57384089-57458599		1
chr9	80409378	80412564	-	NM_002072	GNAQ	2	circRNA	chr9:80343583-80409378|chr9:80412564-80430531		1
chr1	151288048	151288985	-	NM_001198773	PI4KB	1	circRNA	chr1:151280277-151288048|chr1:151288985-151297220		1
chr1	213341200	213349835	+	NM_001136138	RPS6KC1	2	circRNA	chr1:213303232-213341200|chr1:213349835-213403839	1	1
chr19	44156376	44159725	-	NM_001005376	PLAUR	2	circRNA	chr19:44150700-44156376|chr19:44159725-44160630		1
chr5	109103235	109106242	+	NM_002372	MAN2A1	2	circRNA	chr5:109091157-109103235|chr5:109106242-109110488		1
chr12	133245396	133248908	-	NM_006231	POLE	2	circRNA	chr12:133245323-133245396|chr12:133248908-133249212		1
chr5	138611809	138614818	+	NR_036536	SNHG4	3	circRNA	chr5:138609850-138611809|chr5:138614818-138618427		1
chr11	33368838	33370833	+	NM_001278163	HIPK3	5	circRNA	chr11:33363232-33368838|chr11:33370833-33373153		1
chr10	73963184	73970589	-	NM_001198798	ASCC1	2	circRNA	chr10:73956747-73963184|chr10:73970589-73972944		1
chr7	81689743	81695840	-	NM_000722	CACNA2D1	3	circRNA	chr7:81667551-81689743|chr7:81695840-81714084		1
chr12	117448127	117448255	+	NM_012174	FBXW8	1	circRNA	chr12:117426674-117448127|chr12:117448255-117461951		1
chr2	61725807	61727029	-	NM_003400	XPO1	3	circRNA	chr2:61724142-61725807|chr2:61727029-61729130		1
chr9	130230018	130236210	+	NM_001005373	LRSAM1	2	circRNA	chr9:130224652-130230018|chr9:130236210-130241212		1
chr17	60741908	60757814	+	NM_006039	MRC2	15	circRNA	chr17:60705281-60741908|chr17:60757814-60758160		1
chr12	56998856	56999111	-	NM_001300905	BAZ2A	1	circRNA	chr12:56998583-56998856|chr12:56999111-56999613		1
chr10	104352338	104357050	+	NM_001178133	SUFU	4	circRNA	chr10:104309863-104352338|chr10:104357050-104359189		1
chr8	95897294	95897786	-	NM_057749	CCNE2	2	circRNA	chr8:95895120-95897294|chr8:95897786-95900154		1
chr22	42172105	42174816	+	NM_152513	MEI1	2	circRNA	chr22:42166965-42172105|chr22:42174816-42177287		1
chr4	153253747	153259088	-	NM_018315	FBXW7	2	circRNA	chr4:153252020-153253747|chr4:153259088-153268081		1
chr2	23698429	23785351	+	NM_052920	KLHL29	2	circRNA	chr2:23608651-23698429|chr2:23785351-23862008		1
chr10	128850944	128860040	+	NM_001290223	DOCK1	2	circRNA	chr10:128841428-128850944|chr10:128860040-128904494		1
chr16	68300495	68309152	+	NM_001076785	SLC7A6	3	circRNA	chr16:68298479-68300495|chr16:68309152-68321648		1
chr1	48821341	48825442	-	NM_001286239	SPATA6	2	circRNA	chr1:48771550-48821341|chr1:48825442-48850980		1
chr5	74134789	74137504	-	NR_046462	FAM169A	3	circRNA	chr5:74109844-74134789|chr5:74137504-74161989		1
chr5	60786612	60790237	+	NM_020928	ZSWIM6	2	circRNA	chr5:60768864-60786612|chr5:60790237-60817089		1
chr14	21461276	21462222	+	NM_001029991	METTL17	2	circRNA	chr14:21460781-21461276|chr14:21462222-21462701		1
chr12	131561345	131590410	+	NM_198827	ADGRD1	4	circRNA	chr12:131498885-131561345|chr12:131590410-131593268		1
chr12	51092110	51092985	+	NM_173602	DIP2B	2	circRNA	chr12:51090958-51092110|chr12:51092985-51097922		1
chr1	203689676	203690538	+	NM_001001396	ATP2B4	2	circRNA	chr1:203683405-203689676|chr1:203690538-203691605		1
chr5	179249957	179252226	+	NM_001142298	SQSTM1	4	circRNA	chr5:179238682-179249957|chr5:179252226-179260031		1
chr7	105738135	105739728	-	NM_182715	SYPL1	2	circRNA	chr7:105733583-105738135|chr7:105739728-105752585		1
chr10	486810	518489	-	NM_014974	DIP2C	2	circRNA	chr10:468973-486810|chr10:518489-532398		1
chr17	57089688	57094785	-	NM_001005207	TRIM37	3	circRNA	chr17:57079075-57089688|chr17:57094785-57105775		1
chr16	12155384	12172772	+	NM_032167	SNX29	3	circRNA	chr16:12146079-12155384|chr16:12172772-12220489		1
chr1	32627547	32632897	+	NM_012316	KPNA6	5	circRNA	chr1:32626304-32627547|chr1:32632897-32635482		1
chr9	111812562	111812972	-	NM_032012	TMEM245	2	circRNA	chr9:111800397-111812562|chr9:111812972-111819470		1
chr9	138741982	138773640	-	NM_015447	CAMSAP1	5	circRNA	chr9:138719430-138741982|chr9:138773640-138774661		1
chr1	229606326	229606551	-	NM_018230	NUP133	1	circRNA	chr1:229602503-229606326|chr1:229606551-229611384		1
chr9	35705746	35706108	-	NM_006289	TLN1	2	circRNA	chr9:35705667-35705746|chr9:35706108-35706192		1
chr2	61709514	61717911	-	NM_003400	XPO1	7	circRNA	chr2:61708416-61709514|chr2:61717911-61719169		1
chr3	47551673	47552716	-	NM_001031703	ELP6	2	circRNA	chr3:47545938-47551673|chr3:47552716-47555026		1
chr1	6291961	6293703	-	NM_012405	ICMT	2	circRNA	chr1:6285322-6291961|chr1:6293703-6294945		1
chr15	76584771	76588078	-	NM_000126	ETFA	3	circRNA	chr15:76580286-76584771|chr15:76588078-76603690		1
chr10	11523768	11523921	-	NM_001080491	USP6NL	1	circRNA	chr10:11505848-11523768|chr10:11523921-11526969		1
chr15	65804632	65804902	-	NM_197960	DPP8	1	circRNA	chr15:65799693-65804632|chr15:65804902-65807993		1
chr4	83601859	83626566	-	NM_001037582	SCD5	2	circRNA	chr4:83557976-83601859|chr4:83626566-83719458		1
chr1	201966446	201969143	+	NM_020216	RNPEP	2	circRNA	chr1:201965391-201966446|chr1:201969143-201970503		1
chr3	196842797	196846401	-	NM_001204387	DLG1	2	circRNA	chr3:196831876-196842797|chr3:196846401-196857397		1
chr15	42105818	42109233	+	NM_001128608	MAPKBP1	6	circRNA	chr15:42105545-42105818|chr15:42109233-42109585		1
chr12	133219091	133219315	-	NM_006231	POLE	1	circRNA	chr12:133218983-133219091|chr12:133219315-133219405		1
chr5	74109664	74137504	-	NR_046462	FAM169A	4	circRNA	chr5:74101109-74109664|chr5:74137504-74161989		1
chr13	77732071	77732244	-	NM_015057	MYCBP2	1	circRNA	chr13:77730337-77732071|chr13:77732244-77736040		1
chr16	87788799	87795646	-	NM_001184856	KLHDC4	3	circRNA	chr16:87782415-87788799|chr16:87795646-87799397		1
chr10	99148008	99148381	-	NM_001145114	RRP12	2	circRNA	chr10:99145750-99148008|chr10:99148381-99150179		1
chr7	6472467	6476164	-	NM_001142936	DAGLB	2	circRNA	chr7:6465745-6472467|chr7:6476164-6485583		1
chr10	35495822	35495979	+	NM_001267562	CREM	1	circRNA	chr10:35477316-35495822|chr10:35495979-35500583		1
chr22	19789523	19808898	-	NM_053004	GNB1L	5	circRNA	chr22:19776483-19789523|chr22:19808898-19841965		1
chr5	37115061	37122590	-	NM_023073	C5orf42	4	circRNA	chr5:37108573-37115061|chr5:37122590-37125345		1
chr12	120621371	120622690	-	NM_006836	GCN1	3	circRNA	chr12:120616753-120621371|chr12:120622690-120628100		1
chr16	47531309	47549512	+	NM_000293	PHKB	5	circRNA	chr16:47495337-47531309|chr16:47549512-47581343		1
chr3	48612229	48612559	-	NM_000094	COL7A1	2	circRNA	chr3:48612154-48612229|chr3:48612559-48612639		1
chr18	19236821	19236987	-	NM_001308257	ABHD3	1	circRNA	chr18:19231724-19236821|chr18:19236987-19237064		1
chr15	94983404	95001475	+	NM_018349	MCTP2	3	circRNA	chr15:94945248-94983404|chr15:95001475-95013561		1
chr19	36111096	36111229	+	NM_015302	HAUS5	1	circRNA	chr19:36111025-36111096|chr19:36111229-36113502		1
chr7	80427407	80435074	-	NM_006379	SEMA3C	5	circRNA	chr7:80418844-80427407|chr7:80435074-80439926		1
chr10	1170157	1170964	+	NM_014023	WDR37	2	circRNA	chr10:1151207-1170157|chr10:1170964-1175152		1
chr4	3101000	3109150	+	NM_002111	HTT	4	circRNA	chr4:3088749-3101000|chr4:3109150-3117030		1
chr1	201826223	201828122	+	NM_018085	IPO9	3	circRNA	chr1:201825062-201826223|chr1:201828122-201832575		1
chr7	87846436	87848257	-	NM_003130	SRI	2	circRNA	chr7:87840240-87846436|chr7:87848257-87849290		1
chr12	53708081	53709566	-	NM_001173466	AAAS	4	circRNA	chr12:53703505-53708081|chr12:53709566-53714348		1
chr17	58346810	58366043	-	NM_032582	USP32	3	circRNA	chr17:58343452-58346810|chr17:58366043-58372043		1
chrX	306908	308071	-	NM_013239	PPP2R3B	3	circRNA	chrX:306407-306908|chrX:308071-308324		1
chr17	66339744	66366665	+	NM_014960	ARSG	6	circRNA	chr17:66303852-66339744|chr17:66366665-66381204		1
chr17	35797838	35804870	+	NM_001291918	TADA2A	4	circRNA	chr17:35787108-35797838|chr17:35804870-35818625		1
chr19	18285849	18286507	+	NM_006332	IFI30	3	circRNA	chr19:18284783-18285849|chr19:18286507-18287949		1
chr4	108603170	108615162	-	NM_005443	PAPSS1	3	circRNA	chr4:108581228-108603170|chr4:108615162-108622326		1
chr17	76388556	76400170	+	NM_024419	PGS1	6	circRNA	chr17:76374889-76388556|chr17:76400170-76410959		1
chrX	15792424	15793431	+	NM_007220	CA5B	2	circRNA	chrX:15790737-15792424|chrX:15793431-15794836		1
chr2	74386217	74386381	-	NM_018221	MOB1A	1	circRNA	chr2:74383772-74386217|chr2:74386381-74392344		1
chr16	29906579	29907181	-	NM_001114099	SEZ6L2	2	circRNA	chr16:29900046-29906579|chr16:29907181-29908142		1
chr1	234586173	234608557	-	NM_005646	TARBP1	9	circRNA	chr1:234584325-234586173|chr1:234608557-234613918		1
chr1	6021853	6029319	-	NM_001291593	NPHP4	3	circRNA	chr1:6008311-6021853|chr1:6029319-6038329		1
chr7	140055467	140069482	-	NM_001287498	SLC37A3	4	circRNA	chr7:140051946-140055467|chr7:140069482-140080081		1
chr22	20126716	20131279	+	NM_001185024	ZDHHC8	9	circRNA	chr22:20119574-20126716|chr22:20131279-20134543		1
chr10	7290509	7327916	-	NM_001018039	SFMBT2	4	circRNA	chr10:7285667-7290509|chr10:7327916-7409610		1
chr15	90414706	90432372	-	NM_005829	AP3S2	3	circRNA	chr15:90380954-90414706|chr15:90432372-90437112		1
chr7	16722404	16729531	+	NM_001159767	BZW2	3	circRNA	chr7:16721029-16722404|chr7:16729531-16734458		1
chr6	167352382	167356577	-	NM_003730	RNASET2	2	circRNA	chr6:167347624-167352382|chr6:167356577-167360169		1
chr19	55879577	55879937	-	NM_000641	IL11	2	circRNA	chr19:55877545-55879577|chr19:55879937-55880136		1
chr5	61745753	61747760	+	NM_016338	IPO11	2	circRNA	chr5:61738910-61745753|chr5:61747760-61762957		1
chr18	33831121	33840138	+	NM_017947	MOCOS	3	circRNA	chr18:33828963-33831121|chr18:33840138-33846711		1
chr20	62407030	62407315	-	NM_025224	ZBTB46	1	circRNA	chr20:62384214-62407030|chr20:62407315-62421173		1
chr7	27668989	27689252	-	NM_152740	HIBADH	3	circRNA	chr7:27582719-27668989|chr7:27689252-27702316		1
chr8	145580259	145580575	-	NM_012162	FBXL6	2	circRNA	chr8:145580191-145580259|chr8:145580575-145580649	1	1
chr7	157013382	157016045	+	NM_014671	UBE3C	2	circRNA	chr7:157009665-157013382|chr7:157016045-157018100		1
chr1	169256540	169279318	-	NM_013330	NME7	4	circRNA	chr1:169206925-169256540|chr1:169279318-169292354		1
chr7	100410368	100410830	-	NM_004444	EPHB4	2	circRNA	chr7:100405202-100410368|chr7:100410830-100411273		1
chr3	45515734	45518119	+	NM_015340	LARS2	2	circRNA	chr3:45500378-45515734|chr3:45518119-45527183		1
chrX	128957654	128963117	-	NM_001008222	ZDHHC9	2	circRNA	chrX:128948771-128957654|chrX:128963117-128975754		1
chr11	73768450	73768589	-	NM_001286577	C2CD3	1	circRNA	chr11:73765716-73768450|chr11:73768589-73785297	1	1
chr22	44543740	44553963	+	NM_001003828	PARVB	3	circRNA	chr22:44536023-44543740|chr22:44553963-44559737		1
chr4	146744573	146813567	-	NM_001306215	ZNF827	6	circRNA	chr4:146700663-146744573|chr4:146813567-146823317		1
chr1	10155518	10165802	+	NM_001105562	UBE4B	4	circRNA	chr1:10132272-10155518|chr1:10165802-10166254		1
chr6	151330954	151336829	+	NM_001242767	MTHFD1L	4	circRNA	chr6:151293194-151330954|chr6:151336829-151355628		1
chr9	96277951	96278551	+	NM_001286722	FAM120A	2	circRNA	chr9:96261168-96277951|chr9:96278551-96289436		1
chr3	47466974	47476627	-	NM_012235	SCAP	6	circRNA	chr3:47465535-47466974|chr3:47476627-47484361		1
chr11	679687	681089	-	NM_021008	DEAF1	2	circRNA	chr11:678822-679687|chr11:681089-684897		1
chr7	100189289	100189525	+	NM_033506	FBXO24	1	circRNA	chr7:100187980-100189289|chr7:100189525-100190405		1
chr17	80714040	80724244	+	NM_005993	TBCD	3	circRNA	chr17:80710253-80714040|chr17:80724244-80726295		1
chr2	55040368	55056614	+	NM_001039753	EML6	5	circRNA	chr2:54952395-55040368|chr2:55056614-55071183		1
chr1	95609446	95616975	+	NM_001199679	TMEM56	4	circRNA	chr1:95558437-95609446|chr1:95616975-95639371		1
chr19	651610	652884	-	NM_194460	RNF126	3	circRNA	chr19:650296-651610|chr19:652884-663046		1
chr12	109186061	109186605	-	NM_018984	SSH1	1	circRNA	chr12:109183020-109186061|chr12:109186605-109192775		1
chr11	823526	824436	+	NM_020376	PNPLA2	4	circRNA	chr11:822606-823526|chr11:824436-824522		1
chr7	128607333	128641288	-	NM_001191028	TNPO3	15	circRNA	chr7:128597369-128607333|chr7:128641288-128645069		1
chr17	40652724	40653322	+	NM_001130020	ATP6V0A1	2	circRNA	chr17:40651060-40652724|chr17:40653322-40659537		1
chr16	16218645	16219768	+	NM_004996	ABCC1	2	circRNA	chr16:16216031-16218645|chr16:16219768-16225645		1
chr2	37516498	37518142	-	NM_005813	PRKD3	2	circRNA	chr2:37513512-37516498|chr2:37518142-37520275		1
chr16	88677675	88677944	+	NM_001294340	ZC3H18	1	circRNA	chr16:88675459-88677675|chr16:88677944-88688604		1
chr10	82266983	82269227	+	NM_030927	TSPAN14	2	circRNA	chr10:82264534-82266983|chr10:82269227-82271899		1
chr2	236617822	236626288	+	NM_001244888	AGAP1	2	circRNA	chr2:236403493-236617822|chr2:236626288-236649606		1
chr22	46807498	46807656	-	NM_014246	CELSR1	1	circRNA	chr22:46806458-46807498|chr22:46807656-46829289		1
chr4	169835077	169837178	+	NM_001166108	PALLD	2	circRNA	chr4:169825057-169835077|chr4:169837178-169842684		1
chr19	48922490	48923071	+	NM_000836	GRIN2D	2	circRNA	chr19:48919412-48922490|chr19:48923071-48925041		1
chr9	133364719	133370410	+	NM_000050	ASS1	2	circRNA	chr9:133355836-133364719|chr9:133370410-133374891		1
chr10	21903759	21906136	+	NM_004641	MLLT10	2	circRNA	chr10:21901380-21903759|chr10:21906136-21940601		1
chr10	6008107	6008302	-	NM_001256765	IL15RA	1	circRNA	chr10:6005804-6008107|chr10:6008302-6010738		1
chr12	6618882	6620418	+	NM_014865	NCAPD2	4	circRNA	chr12:6604391-6618882|chr12:6620418-6623430		1
chr2	44152205	44153100	-	NM_133259	LRPPRC	2	circRNA	chr2:44145537-44152205|chr2:44153100-44161328		1
chr6	89479492	89511351	-	NM_003800	RNGTT	2	circRNA	chr6:89388138-89479492|chr6:89511351-89554075		1
chr7	2584542	2587112	-	NM_152743	BRAT1	2	circRNA	chr7:2583596-2584542|chr7:2587112-2593938		1
chr19	37203287	37203769	+	NM_001300979	ZNF567	2	circRNA	chr19:37185778-37203287|chr19:37203769-37209849		1
chr15	89811629	89820122	+	NM_001113378	FANCI	4	circRNA	chr15:89807838-89811629|chr15:89820122-89821917		1
chr11	68125117	68157520	+	NM_002335	LRP5	5	circRNA	chr11:68115711-68125117|chr11:68157520-68170950		1
chr15	85610244	85610435	+	NM_001243137	PDE8A	1	circRNA	chr15:85607657-85610244|chr15:85610435-85619092		1
chr10	126727565	126822181	-	NM_001290214	CTBP2	2	circRNA	chr10:126692061-126727565|chr10:126822181-126848887		1
chr6	36020475	36027124	+	NM_139013	MAPK14	2	circRNA	chr6:35996050-36020475|chr6:36027124-36040649		1
chrX	44870205	44879975	+	NM_001291415	KDM6A	2	circRNA	chrX:44833960-44870205|chrX:44879975-44894175		1
chr15	67004005	67009478	+	NR_027654	SMAD6	3	circRNA	chr15:66996413-67004005|chr15:67009478-67073334		1
chr5	68470077	68470236	+	NM_031966	CCNB1	1	circRNA	chr5:68467279-68470077|chr5:68470236-68470703		1
chr17	1540002	1540356	-	NM_003693	SCARF1	2	circRNA	chr17:1538911-1540002|chr17:1540356-1542099		1
chr20	35812582	35812776	+	NM_001135771	RPN2	1	circRNA	chr20:35807772-35812582|chr20:35812776-35827452		1
chr19	47285639	47285806	-	NM_001145145	SLC1A5	1	circRNA	chr19:47282165-47285639|chr19:47285806-47287353		1
chr3	122575153	122579049	+	NM_032839	DIRC2	2	circRNA	chr3:122564718-122575153|chr3:122579049-122591261		1
chr20	57268792	57276214	+	NR_037945	STX16-NPEPL1	5	circRNA	chr20:57266836-57268792|chr20:57276214-57280553		1
chr16	24816025	24816172	+	NM_014494	TNRC6A	1	circRNA	chr16:24815640-24816025|chr16:24816172-24816334		1
chr7	66038371	66041919	-	NR_111972	GS1-124K5.11	2	circRNA	chr7:66025662-66038371|chr7:66041919-66057243		1
chr16	4700365	4702825	+	NM_001142289	MGRN1	3	circRNA	chr16:4675049-4700365|chr16:4702825-4707246		1
chr14	81362061	81366373	-	NM_152446	CEP128	2	circRNA	chr14:81329217-81362061|chr14:81366373-81371156		1
chr16	16101672	16173335	+	NM_004996	ABCC1	15	circRNA	chr16:16043656-16101672|chr16:16173335-16177222		1
chr4	39472855	39474831	+	NM_001278590	LIAS	2	circRNA	chr4:39471784-39472855|chr4:39474831-39478682		1
chr16	69729038	69729282	+	NM_001113178	NFAT5	1	circRNA	chr16:69728142-69729038|chr16:69729282-69730262		1
chr2	202319468	202334775	+	NM_001206864	STRADB	3	circRNA	chr2:202316661-202319468|chr2:202334775-202337677		1
chr9	102606930	102609897	+	NM_006981	NR4A3	2	circRNA	chr9:102595736-102606930|chr9:102609897-102625901		1
chr19	41089303	41089623	+	NM_138392	SHKBP1	2	circRNA	chr19:41088372-41089303|chr19:41089623-41092679		1
chr13	113849384	113854830	-	NM_001258213	PCID2	5	circRNA	chr13:113845289-113849384|chr13:113854830-113862337		1
chr10	103902801	103904847	+	NM_001288728	PPRC1	3	circRNA	chr10:103901761-103902801|chr10:103904847-103906428		1
chr15	94901775	94911020	+	NM_001159644	MCTP2	2	circRNA	chr15:94899530-94901775|chr15:94911020-94913315		1
chr19	13928029	13930306	+	NM_023072	ZSWIM4	3	circRNA	chr19:13923978-13928029|chr19:13930306-13934159		1
chr13	111968531	111980640	+	NM_001303133	TEX29	3	circRNA	None|chr13:111980640-111991640		1
chr9	134525515	134526336	-	NM_198679	RAPGEF1	2	circRNA	chr9:134518804-134525515|chr9:134526336-134585006		1
chr19	49227593	49228217	-	NM_017805	RASIP1	2	circRNA	chr19:49225258-49227593|chr19:49228217-49230041		1
chr7	92921014	92932862	+	NM_001257998	VPS50	5	circRNA	chr7:92905617-92921014|chr7:92932862-92935139		1
chr5	65284462	65290692	+	NM_001006600	ERBB2IP	3	circRNA	chr5:65222634-65284462|chr5:65290692-65307876		1
chr15	41687056	41687242	-	NM_016013	NDUFAF1	1	circRNA	chr15:41680720-41687056|chr15:41687242-41688684		1
chr1	53320136	53320302	+	NM_001004339	ZYG11A	1	circRNA	chr1:53308645-53320136|chr1:53320302-53322669		1
chr3	107463476	107474525	+	NM_001142568	BBX	3	circRNA	chr3:107451870-107463476|chr3:107474525-107491474		1
chr11	85742510	85742653	-	NM_001008660	PICALM	1	circRNA	chr11:85737409-85742510|chr11:85742653-85779692		1
chr17	77073511	77077155	+	NM_001042573	ENGASE	5	circRNA	chr17:77071172-77073511|chr17:77077155-77077979		1
chr1	24989150	24996806	+	NM_001303448	SRRM1	5	circRNA	chr1:24987887-24989150|chr1:24996806-24997876		1
chr11	123464789	123465546	+	NM_001286563	GRAMD1B	2	circRNA	chr11:123455040-123464789|chr11:123465546-123466649		1
chr4	109765674	109767375	-	NR_045756	COL25A1	3	circRNA	chr4:109762877-109765674|chr4:109767375-109769914		1
chr4	166231704	166231902	+	NM_007246	KLHL2	1	circRNA	chr4:166226877-166231704|chr4:166231902-166232615		1
chr1	8601272	8617582	-	NM_001042681	RERE	3	circRNA	chr1:8568734-8601272|chr1:8617582-8674619		1
chr9	139417301	139418431	-	NM_017617	NOTCH1	2	circRNA	chr9:139414017-139417301|chr9:139418431-139438475		1
chr7	139741443	139746807	-	NM_022750	PARP12	2	circRNA	chr7:139737656-139741443|chr7:139746807-139754461		1
chr7	100454489	100454798	+	NM_001267812	SLC12A9	1	circRNA	chr7:100453459-100454489|chr7:100454798-100456456		1
chr20	47876999	47882803	-	NM_021035	ZNFX1	4	circRNA	chr20:47874201-47876999|chr20:47882803-47886478		1
chr17	59115249	59118253	+	NM_001099432	BCAS3	2	circRNA	chr17:59112151-59115249|chr17:59118253-59152280		1
chr2	25799706	25803695	-	NM_001256308	DTNB	2	circRNA	chr2:25754466-25799706|chr2:25803695-25818954		1
chr3	49329942	49336068	-	NM_003363	USP4	4	circRNA	chr3:49323758-49329942|chr3:49336068-49337899		1
chr6	83732171	83733757	-	NM_001304437	UBE3D	2	circRNA	chr6:83728855-83732171|chr6:83733757-83748134		1
chr9	33953282	33973235	-	NM_018449	UBAP2	6	circRNA	chr9:33948585-33953282|chr9:33973235-33986757		1
chr9	137582757	137593179	+	NM_000093	COL5A1	3	circRNA	chr9:137534142-137582757|chr9:137593179-137619111		1
chr1	203786053	203787817	+	NM_014827	ZC3H11A	2	circRNA	chr1:203772144-203786053|chr1:203787817-203797426		1
chr12	39069518	39096723	-	NM_153634	CPNE8	5	circRNA	chr12:39064604-39069518|chr12:39096723-39117573		1
chr3	49329942	49332031	-	NM_003363	USP4	2	circRNA	chr3:49323758-49329942|chr3:49332031-49335302		1
chr8	28588739	28595180	+	NM_001440	EXTL3	2	circRNA	chr8:28575724-28588739|chr8:28595180-28600602		1
chr12	12397195	12397589	-	NM_002336	LRP6	1	circRNA	chr12:12356334-12397195|chr12:12397589-12419614		1
chr19	48229068	48229481	+	NM_014601	EHD2	1	circRNA	chr19:48221863-48229068|chr19:48229481-48239625		1
chr1	201970503	201972589	+	NM_020216	RNPEP	3	circRNA	chr1:201969143-201970503|chr1:201972589-201973481		1
chr2	173451005	173457776	+	NR_103731	PDK1	2	circRNA	chr2:173435552-173451005|chr2:173457776-173460556		1
chr18	56606676	56606853	+	NM_018181	ZNF532	1	circRNA	chr18:56601846-56606676|chr18:56606853-56615298		1
chr4	87593517	87610343	+	NM_006264	PTPN13	3	circRNA	chr4:87556524-87593517|chr4:87610343-87614739		1
chr20	35835675	35842268	+	NM_001135771	RPN2	3	circRNA	chr20:35833304-35835675|chr20:35842268-35852280		1
chr1	147458430	147460753	+	NM_016334	GPR89B	2	circRNA	chr1:147442191-147458430|chr1:147460753-147464733		1
chr6	99924018	99930759	-	NM_001080481	USP45	2	circRNA	chr6:99916494-99924018|chr6:99930759-99936075		1
chr16	89627347	89627776	+	NM_000977	RPL13	2	circRNA	chr16:89627120-89627347|chr16:89627776-89627985		1
chr11	130130750	130131824	-	NM_001301098	ZBTB44	1	circRNA	chr11:130109791-130130750|chr11:130131824-130184269		1
chr16	746772	747419	-	NM_153350	FBXL16	1	circRNA	chr16:745923-746772|chr16:747419-755511		1
chr11	34218871	34226237	-	NM_145804	ABTB2	2	circRNA	chr11:34194854-34218871|chr11:34226237-34378247		1
chr7	80418621	80440017	-	NM_006379	SEMA3C	7	circRNA	chr7:80394559-80418621|chr7:80440017-80447614		1
chr10	79613111	79614128	-	NM_004747	DLG5	2	circRNA	chr10:79603464-79613111|chr10:79614128-79616487		1
chr3	149563797	149570383	+	NM_007282	RNF13	2	circRNA	chr3:149531813-149563797|chr3:149570383-149589815		1
chr15	90763024	90764997	+	NM_020210	SEMA4B	4	circRNA	chr15:90761061-90763024|chr15:90764997-90766790		1
chr19	46357432	46357765	-	NM_004819	SYMPK	2	circRNA	chr19:46355793-46357432|chr19:46357765-46366315		1
chr12	7342957	7354437	+	NM_001131026	PEX5	6	circRNA	chr12:7342812-7342957|chr12:7354437-7354836		1
chr7	27668989	27672064	-	NM_152740	HIBADH	2	circRNA	chr7:27582719-27668989|chr7:27672064-27689091		1
chr4	1231970	1235307	-	NM_001012614	CTBP1	2	circRNA	chr4:1222131-1231970|chr4:1235307-1242703		1
chr2	47273453	47288110	+	NM_001288953	TTC7A	4	circRNA	chr2:47256523-47273453|chr2:47288110-47300840		1
chr1	6378551	6409926	-	NM_181866	ACOT7	5	circRNA	chr1:6355040-6378551|chr1:6409926-6418885		1
chr17	59853761	59886118	-	NM_032043	BRIP1	8	circRNA	chr17:59821952-59853761|chr17:59886118-59924461		1
chr10	124248417	124249142	+	NM_002775	HTRA1	2	circRNA	chr10:124221640-124248417|chr10:124249142-124266206		1
chr1	233334684	233372726	-	NM_014801	PCNXL2	7	circRNA	chr1:233314921-233334684|chr1:233372726-233386484		1
chr7	110526648	110603621	-	NM_032549	IMMP2L	2	circRNA	chr7:110303777-110526648|chr7:110603621-111127293		1
chr11	63517462	63517670	+	NM_001265589	RTN3	1	circRNA	chr11:63488504-63517462|chr11:63517670-63519978		1
chr17	41566816	41567831	+	NM_004941	DHX8	2	circRNA	chr17:41561553-41566816|chr17:41567831-41568532		1
chr20	5154168	5155925	+	NM_003818	CDS2	2	circRNA	chr20:5107795-5154168|chr20:5155925-5157293		1
chr14	102842986	102931626	+	NM_014844	TECPR2	16	circRNA	chr14:102829453-102842986|chr14:102931626-102963315		1
chr16	2868677	2868970	+	NM_006799	PRSS21	1	circRNA	chr16:2867967-2868677|chr16:2868970-2870955		1
chr1	117631422	117638921	+	NM_003594	TTF2	8	circRNA	chr1:117629144-117631422|chr1:117638921-117639972		1
chr8	99146176	99146887	+	NM_001145860	POP1	2	circRNA	chr8:99142454-99146176|chr8:99146887-99148709		1
chr9	139620762	139621538	-	NR_024542	SNHG7	2	circRNA	chr9:139619562-139620762|chr9:139621538-139622332		1
chr5	76745584	76785397	-	NM_018268	WDR41	7	circRNA	chr5:76736822-76745584|chr5:76785397-76787994		1
chr14	31790704	31817113	-	NM_015473	HEATR5A	7	circRNA	chr14:31787498-31790704|chr14:31817113-31818994		1
chr5	32135677	32143986	-	NM_022130	GOLPH3	2	circRNA	chr5:32126742-32135677|chr5:32143986-32173915		1
chr7	5413685	5417655	-	NM_001080495	TNRC18	5	circRNA	chr7:5410995-5413685|chr7:5417655-5427302		1
chr7	100146444	100148134	+	NM_006076	AGFG2	2	circRNA	chr7:100137190-100146444|chr7:100148134-100150969		1
chr20	54961312	54963258	-	NM_003600	AURKA	2	circRNA	chr20:54959380-54961312|chr20:54963258-54966998		1
chr9	127146876	127167711	-	NM_002799	PSMB7	2	circRNA	chr9:127119194-127146876|chr9:127167711-127174630		1
chr1	53755238	53755361	-	NM_001018054	LRP8	1	circRNA	chr1:53746387-53755238|chr1:53755361-53792544		1
chr13	96375495	96377506	+	NM_006260	DNAJC3	2	circRNA	chr13:96361591-96375495|chr13:96377506-96409897		1
chr10	30615352	30625956	-	NM_018109	MTPAP	2	circRNA	chr10:30611546-30615352|chr10:30625956-30629154		1
chr17	76198579	76198832	+	NM_001010982	AFMID	2	circRNA	chr17:76187141-76198579|chr17:76198832-76200736		1
chr20	44049167	44049333	+	NM_001184728	PIGT	1	circRNA	chr20:44049069-44049167|chr20:44049333-44050022		1
chr16	70502751	70505255	+	NM_145059	FUK	5	circRNA	chr16:70501869-70502751|chr16:70505255-70506443		1
chr17	40764092	40764524	+	NM_001070	TUBG1	2	circRNA	chr17:40762608-40764092|chr17:40764524-40764964		1
chr5	179225927	179226121	-	NM_054013	MGAT4B	1	circRNA	chr5:179225591-179225927|chr5:179226121-179226202		1
chr18	21946855	21948336	-	NM_080597	OSBPL1A	2	circRNA	chr18:21921622-21946855|chr18:21948336-21957376		1
chr3	50144199	50145737	+	NM_005778	RBM5	4	circRNA	chr3:50143142-50144199|chr3:50145737-50147035		1
chr7	129350213	129351416	+	NM_001293163	NRF1	2	circRNA	chr7:129349073-129350213|chr7:129351416-129357058		1
chr6	170002314	170013752	-	NM_001202550	WDR27	2	circRNA	chr6:169983030-170002314|chr6:170013752-170033042		1
chr17	80721840	80739597	+	NM_005993	TBCD	5	circRNA	chr17:80714091-80721840|chr17:80739597-80755632		1
chr9	33886878	33900269	+	NM_017811	UBE2R2	2	circRNA	chr9:33817932-33886878|chr9:33900269-33911961		1
chr12	112654095	112654999	-	NM_001109662	HECTD4	3	circRNA	chr12:112650454-112654095|chr12:112654999-112657189		1
chr4	13378168	13383218	-	NM_001017979	RAB28	2	circRNA	chr4:13370274-13378168|chr4:13383218-13462322		1
chr7	149189949	149190063	-	NM_001163474	ZNF746	1	circRNA	chr7:149174846-149189949|chr7:149190063-149191079		1
chr19	55853161	55858055	+	NM_032701	SUV420H2	7	circRNA	chr19:55851325-55853161|chr19:55858055-55858323		1
chr10	12123470	12136270	+	NM_018706	DHTKD1	6	circRNA	chr10:12111186-12123470|chr10:12136270-12139682		1
chr15	30659620	30669312	-	NM_139320	CHRFAM7A	5	circRNA	chr15:30655014-30659620|chr15:30669312-30672555		1
chr5	175777615	175782752	-	NM_001079684	KIAA1191	3	circRNA	chr5:175775359-175777615|chr5:175782752-175786813		1
chr10	79761954	79764646	-	NM_007055	POLR3A	2	circRNA	chr10:79760852-79761954|chr10:79764646-79767459		1
chr1	154213988	154218851	+	NM_001127320	UBAP2L	3	circRNA	chr1:154209612-154213988|chr1:154218851-154221714		1
chr15	94910833	94913409	+	NM_001159643	MCTP2	2	circRNA	chr15:94901841-94910833|chr15:94913409-94927250		1
chr1	213251037	213290752	+	NM_001136138	RPS6KC1	3	circRNA	chr1:213224851-213251037|chr1:213290752-213302869		1
chr7	111926927	111927129	+	NM_021994	ZNF277	1	circRNA	chr7:111846862-111926927|chr7:111927129-111935923		1
chr19	17972902	17973836	+	NM_000980	RPL18A	2	circRNA	chr19:17972281-17972902|chr19:17973836-17973979		1
chrX	129208023	129208727	-	NM_001421	ELF4	2	circRNA	chrX:129206392-129208023|chrX:129208727-129215229		1
chr19	44160630	44160792	-	NM_001005376	PLAUR	1	circRNA	chr19:44159725-44160630|chr19:44160792-44169467		1
chr1	31413997	31440157	-	NM_001020658	PUM1	9	circRNA	chr1:31409682-31413997|chr1:31440157-31441200		1
chr1	161722864	161723051	+	NM_007240	DUSP12	1	circRNA	chr1:161722254-161722864|chr1:161723051-161726575		1
chr20	61287710	61300430	+	NM_016354	SLCO4A1	10	circRNA	chr20:61273905-61287710|chr20:61300430-61303101		1
chr12	49167251	49167881	-	NM_015270	ADCY6	2	circRNA	chr12:49166326-49167251|chr12:49167881-49168184		1
chr15	41821667	41822177	-	NM_015540	RPAP1	2	circRNA	chr15:41820534-41821667|chr15:41822177-41823220		1
chr6	83926216	83938650	-	NM_002395	ME1	4	circRNA	chr6:83921813-83926216|chr6:83938650-83947435		1
chr18	12999419	13001581	+	NM_032142	CEP192	2	circRNA	chr18:12991436-12999419|chr18:13001581-13008454		1
chr12	101693459	101696331	+	NM_014503	UTP20	3	circRNA	chr12:101689436-101693459|chr12:101696331-101699692		1
chr12	120599293	120599862	-	NM_006836	GCN1	2	circRNA	chr12:120598059-120599293|chr12:120599862-120600650		1
chr8	17092224	17094882	-	NM_013354	CNOT7	2	circRNA	chr8:17090046-17092224|chr8:17094882-17100500		1
chr2	232879544	232894790	+	NM_001257282	DIS3L2	4	circRNA	chr2:232826475-232879544|chr2:232894790-232952196		1
chr4	110412482	110416012	+	NM_001042734	SEC24B	2	circRNA	chr4:110394342-110412482|chr4:110416012-110427483		1
chr20	48471974	48481381	+	NM_001260491	SLC9A8	3	circRNA	chr20:48467381-48471974|chr20:48481381-48491241		1
chrX	3573189	3573453	-	NM_005044	PRKX	1	circRNA	chrX:3560012-3573189|chrX:3573453-3592638		1
chr3	127327674	127327866	+	NM_004526	MCM2	1	circRNA	chr3:127327359-127327674|chr3:127327866-127334704		1
chr1	31478699	31479949	-	NM_001020658	PUM1	2	circRNA	chr1:31468067-31478699|chr1:31479949-31501642		1
chr1	22172600	22173092	-	NM_001291860	HSPG2	2	circRNA	chr1:22170792-22172600|chr1:22173092-22173846		1
chr7	1608759	1608996	-	NM_001134340	PSMG3	1	circRNA	chr7:1607486-1608759|chr7:1608996-1609644		1
chr14	104624091	104633385	+	NM_015656	KIF26A	2	circRNA	chr14:104618798-104624091|chr14:104633385-104638059		1
chr19	46326013	46333462	-	NM_004819	SYMPK	9	circRNA	chr19:46324743-46326013|chr19:46333462-46334641		1
chr18	9792150	9815219	+	NM_006868	RAB31	3	circRNA	chr18:9775354-9792150|chr18:9815219-9845578		1
chr14	92597294	92597477	+	NM_017437	CPSF2	1	circRNA	chr14:92592524-92597294|chr14:92597477-92600354		1
chr7	156619298	156629579	-	NM_022458	LMBR1	3	circRNA	chr7:156589186-156619298|chr7:156629579-156685621		1
chr13	46092896	46093229	+	NM_031431	COG3	2	circRNA	chr13:46090398-46092896|chr13:46093229-46099110		1
chr17	73317739	73322101	-	NM_002086	GRB2	2	circRNA	chr17:73316634-73317739|chr17:73322101-73328780		1
chr12	125587224	125591814	+	NM_023928	AACS	3	circRNA	chr12:125576069-125587224|chr12:125591814-125599022		1
chr19	52588039	52592255	-	NM_001136499	ZNF841	2	circRNA	chr19:52580337-52588039|chr19:52592255-52597098		1
chr3	47545819	47552716	-	NM_001031703	ELP6	3	circRNA	chr3:47543341-47545819|chr3:47552716-47555026		1
chr8	98711981	98718978	+	NM_178812	MTDH	2	circRNA	chr8:98703416-98711981|chr8:98718978-98725889		1
chr9	139418168	139418431	-	NM_017617	NOTCH1	1	circRNA	chr9:139417640-139418168|chr9:139418431-139438475		1
chr16	16180680	16196574	+	NM_004996	ABCC1	3	circRNA	chr16:16177399-16180680|chr16:16196574-16200594		1
chr12	125284669	125292473	-	NM_001082959	SCARB1	2	circRNA	chr12:125279814-125284669|chr12:125292473-125294719		1
chr7	134889019	134894507	-	NM_014149	WDR91	5	circRNA	chr7:134882903-134889019|chr7:134894507-134896131		1
chr10	1405222	1406112	-	NM_018702	ADARB2	1	circRNA	chr10:1313264-1405222|chr10:1406112-1421268		1
chr13	100920942	100925600	+	NM_000282	PCCA	2	circRNA	chr13:100915085-100920942|chr13:100925600-100953713		1
chr15	65266939	65275931	-	NM_001127889	SPG21	4	circRNA	chr15:65262560-65266939|chr15:65275931-65281743		1
chr10	99196947	99197507	-	NM_016046	EXOSC1	2	circRNA	chr10:99196308-99196947|chr10:99197507-99198426		1
chr7	116739815	116772014	+	NM_021908	ST7	5	circRNA	chr7:116593745-116739815|chr7:116772014-116774177		1
chr1	179311248	179312770	+	NM_001252511	SOAT1	3	circRNA	chr1:179310445-179311248|chr1:179312770-179314081		1
chr2	62227835	62228117	+	NM_152516	COMMD1	1	circRNA	chr2:62132993-62227835|chr2:62228117-62362965		1
chr1	9991948	9992956	-	NM_032368	LZIC	2	circRNA	chr1:9990515-9991948|chr1:9992956-9994819		1
chr17	5314022	5317454	-	NM_002532	NUP88	2	circRNA	chr17:5312229-5314022|chr17:5317454-5319832		1
chr10	860681	861010	-	NM_015155	LARP4B	2	circRNA	chr10:859153-860681|chr10:861010-863664		1
chr1	214637972	214638300	-	NM_005401	PTPN14	1	circRNA	chr1:214625317-214637972|chr1:214638300-214724525		1
chr19	40704281	40704462	+	NM_002446	MAP3K10	1	circRNA	chr19:40698620-40704281|chr19:40704462-40710391		1
chr11	68125117	68125315	+	NM_001291902	LRP5	1	circRNA	chr11:68115711-68125117|chr11:68125315-68131214		1
chr4	146823317	146824367	-	NM_001306215	ZNF827	1	circRNA	chr4:146813567-146823317|chr4:146824367-146859516		1
chr7	156619298	156626486	-	NM_022458	LMBR1	2	circRNA	chr7:156589186-156619298|chr7:156626486-156629506		1
chr7	148543561	148544397	-	NM_001203247	EZH2	2	circRNA	chr7:148529842-148543561|chr7:148544397-148581255		1
chr8	37692691	37695457	+	NM_032777	ADGRA2	3	circRNA	chr8:37691646-37692691|chr8:37695457-37696473		1
chr3	49547851	49548252	+	NM_001177643	DAG1	1	circRNA	chr3:49506488-49547851|chr3:49548252-49568229		1
chr1	6007163	6022009	-	NM_001291593	NPHP4	3	circRNA	chr1:5993389-6007163|chr1:6022009-6027358		1
chr19	48219814	48220273	+	NM_014601	EHD2	1	circRNA	chr19:48216795-48219814|chr19:48220273-48221765		1
chr7	97857325	97858478	-	NM_015395	TECPR1	2	circRNA	chr7:97854414-97857325|chr7:97858478-97860272		1
chr19	19606562	19607028	+	NM_017660	GATAD2A	2	circRNA	chr19:19605192-19606562|chr19:19607028-19609251		1
chr8	54974813	54975935	-	NM_001279360	LYPLA1	2	circRNA	chr8:54967693-54974813|chr8:54975935-54978307		1
chr2	240158288	240274613	-	NM_006037	HDAC4	2	circRNA	chr2:240111773-240158288|chr2:240274613-240322070		1
chr11	8728631	8734282	-	NM_213618	ST5	5	circRNA	chr11:8724267-8728631|chr11:8734282-8735544		1
chr19	48221765	48229481	+	NM_014601	EHD2	2	circRNA	chr19:48220273-48221765|chr19:48229481-48239625		1
chr8	61496766	61497374	+	NM_001242644	RAB2A	2	circRNA	chr8:61484672-61496766|chr8:61497374-61504416		1
chr7	42187824	42188067	-	NM_000168	GLI3	1	circRNA	chr7:42116456-42187824|chr7:42188067-42262728		1
chr3	141622461	141626116	+	NM_001679	ATP1B3	2	circRNA	chr3:141595752-141622461|chr3:141626116-141632493		1
chr3	52156394	52159197	-	NM_001161580	POC1A	2	circRNA	chr3:52110001-52156394|chr3:52159197-52172184		1
chr1	223946971	223949953	+	NM_001146068	CAPN2	3	circRNA	chr1:223945082-223946971|chr1:223949953-223951851		1
chr11	61034933	61036490	-	NM_152718	VWCE	2	circRNA	chr11:61032684-61034933|chr11:61036490-61039146		1
chr1	1198725	1203372	-	NM_058167	UBE2J2	2	circRNA	chr1:1192690-1198725|chr1:1203372-1209045		1
chr1	85816097	85817262	-	NM_012137	DDAH1	2	circRNA	chr1:85790566-85816097|chr1:85817262-85824430		1
chr1	114319831	114320430	-	NM_018364	RSBN1	2	circRNA	chr1:114311011-114319831|chr1:114320430-114339984		1
chr2	109964129	109964405	+	NM_001099289	SH3RF3	1	circRNA	chr2:109746569-109964129|chr2:109964405-109988041		1
chr17	8109808	8111158	-	NM_001256834	AURKB	5	circRNA	chr17:8108708-8109808|chr17:8111158-8113847		1
chr9	77611362	77614786	-	NM_152420	CARNMT1	3	circRNA	chr9:77599926-77611362|chr9:77614786-77631183		1
chr11	32948702	32949669	+	NM_001076786	QSER1	2	circRNA	chr11:32914880-32948702|chr11:32949669-32953288		1
chr8	27462440	27462852	-	NR_038335	CLU	1	circRNA	chr8:27461912-27462440|chr8:27462852-27463870		1
chr21	45475578	45475774	+	NM_003274	TRAPPC10	1	circRNA	chr21:45472357-45475578|chr21:45475774-45478983		1
chr16	23543977	23546681	-	NM_001083614	EARS2	2	circRNA	chr16:23541218-23543977|chr16:23546681-23555834		1
chr7	6505701	6509385	-	NM_006854	KDELR2	2	circRNA	chr7:6502806-6505701|chr7:6509385-6513814		1
chr17	71238382	71239142	+	NM_001100622	C17orf80	2	circRNA	chr17:71233134-71238382|chr17:71239142-71241306		1
chr17	39974340	39974779	+	NM_021939	FKBP10	2	circRNA	chr17:39973455-39974340|chr17:39974779-39975461		1
chr17	58064807	58066705	-	NR_002924	TBC1D3P1-DHX40P1	2	circRNA	chr17:58054131-58064807|chr17:58066705-58073313		1
chr22	29915996	29921935	-	NM_001002878	THOC5	3	circRNA	chr22:29915109-29915996|chr22:29921935-29924066	1	1
chr15	41319793	41337273	-	NM_017553	INO80	2	circRNA	chr15:41313323-41319793|chr15:41337273-41339605		1
chr1	6727768	6741097	-	NM_018198	DNAJC11	3	circRNA	chr1:6714099-6727768|chr1:6741097-6761788		1
chr10	70545892	70546449	+	NM_001282959	CCAR1	2	circRNA	chr10:70532856-70545892|chr10:70546449-70547683		1
chr16	732952	733234	-	NM_001005920	JMJD8	2	circRNA	chr16:732874-732952|chr16:733234-733321		1
chr19	19750893	19751380	-	NM_001288998	GMIP	3	circRNA	chr19:19749291-19750893|chr19:19751380-19752618		1
chr19	3660963	3661999	-	NM_001195733	PIP5K1C	2	circRNA	chr19:3656555-3660963|chr19:3661999-3664819		1
chr1	200729966	200730226	+	NM_001297707	CAMSAP2	1	circRNA	chr1:200709094-200729966|chr1:200730226-200776503		1
chr1	182853747	182853948	+	NM_001357	DHX9	1	circRNA	chr1:182852770-182853747|chr1:182853948-182856217		1
chr11	72316181	72319795	-	NM_001143839	PDE2A	2	circRNA	chr11:72308663-72316181|chr11:72319795-72353297		1
chr19	11507919	11508273	-	NM_001035223	RGL3	2	circRNA	chr19:11505196-11507919|chr19:11508273-11510530		1
chr1	201858572	201859715	+	NR_030775	SHISA4	2	circRNA	chr1:201857909-201858572|chr1:201859715-201860528		1
chr13	100909848	100925600	+	NM_000282	PCCA	4	circRNA	chr13:100888132-100909848|chr13:100925600-100953713		1
chr7	111127293	111201979	-	NM_001244606	IMMP2L	3	circRNA	chr7:110603621-111127293|chr7:111201979-111202519		1
chr5	37721216	37727147	+	NM_018034	WDR70	4	circRNA	chr5:37703189-37721216|chr5:37727147-37752587		1
chr1	1192371	1198766	-	NM_058167	UBE2J2	3	circRNA	chr1:1191505-1192371|chr1:1198766-1203241		1
chr17	60613530	60631116	+	NM_001284333	TLK2	3	circRNA	chr17:60601692-60613530|chr17:60631116-60637376		1
chr20	3262286	3268436	-	NM_001009984	C20orf194	2	circRNA	chr20:3259595-3262286|chr20:3268436-3270774		1
chr20	25612793	25615463	+	NR_126467	ZNF337-AS1	3	circRNA	chr20:25605062-25612793|chr20:25615463-25650746		1
chr9	96233422	96259881	+	NM_001286724	FAM120A	3	circRNA	chr9:96214671-96233422|chr9:96259881-96261071		1
chr20	50342357	50346517	-	NM_006045	ATP9A	2	circRNA	chr20:50329613-50342357|chr20:50346517-50384840		1
chr9	4823547	4833228	+	NM_001286700	RCL1	2	circRNA	chr9:4793227-4823547|chr9:4833228-4834140		1
chr6	151208977	151226897	+	NM_001242767	MTHFD1L	2	circRNA	chr6:151206870-151208977|chr6:151226897-151239712		1
chr19	46345507	46347458	-	NM_004819	SYMPK	2	circRNA	chr19:46341873-46345507|chr19:46347458-46351009		1
chr8	42183487	42186732	+	NM_001190720	IKBKB	2	circRNA	chr8:42180012-42183487|chr8:42186732-42188431	1	1
chr1	26774049	26786635	+	NM_001243565	DHDDS	3	circRNA	chr1:26769364-26774049|chr1:26786635-26795385		1
chr6	86259440	86267778	-	NM_001297614	SNX14	2	circRNA	chr6:86258094-86259440|chr6:86267778-86275049		1
chr9	79852917	79853302	+	NM_001018038	VPS13A	2	circRNA	chr9:79843180-79852917|chr9:79853302-79862174		1
chr9	33948371	33953472	-	NM_001282529	UBAP2	2	circRNA	chr9:33944637-33948371|chr9:33953472-33960823		1
chr1	12061457	12062160	+	NM_001127660	MFN2	3	circRNA	chr1:12059152-12061457|chr1:12062160-12064048		1
chr12	50059614	50062337	-	NM_175736	FMNL3	3	circRNA	chr12:50055832-50059614|chr12:50062337-50100837		1
chr5	153413350	153414527	-	NM_018691	FAM114A2	3	circRNA	chr5:153409140-153413350|chr5:153414527-153418416		1
chr15	41999925	42000406	+	NM_001080541	MGA	2	circRNA	chr15:41991357-41999925|chr15:42000406-42002888		1
chr11	62406454	62407203	-	NM_001278194	GANAB	2	circRNA	chr11:62402472-62406454|chr11:62407203-62414033		1
chr2	226378086	226491842	+	NM_020864	NYAP2	3	circRNA	chr2:226273817-226378086|chr2:226491842-226516147		1
chr16	89287404	89292039	+	NM_001201407	ZNF778	5	circRNA	chr16:89284318-89287404|chr16:89292039-89293101		1
chr7	76058831	76063472	+	NM_007155	ZP3	4	circRNA	chr7:76054593-76058831|chr7:76063472-76069566		1
chr5	178989547	178996426	+	NM_025158	RUFY1	3	circRNA	chr5:178987199-178989547|chr5:178996426-179004075		1
chr2	27838034	27840438	+	NM_001271286	ZNF512	3	circRNA	chr2:27830906-27838034|chr2:27840438-27844019		1
chr7	138329461	138356862	-	NM_001139456	SVOPL	6	circRNA	chr7:138314867-138329461|chr7:138356862-138363178		1
chr2	44206964	44209573	-	NM_133259	LRPPRC	2	circRNA	chr2:44204415-44206964|chr2:44209573-44222937		1
chr7	99688660	99688775	+	NM_006833	COPS6	1	circRNA	chr7:99688572-99688660|chr7:99688775-99688860		1
chr9	33948371	33956144	-	NM_018449	UBAP2	3	circRNA	chr9:33944637-33948371|chr9:33956144-33960823		1
chr19	1032390	1032695	+	NM_001303501	CNN2	2	circRNA	chr19:1031191-1032390|chr19:1032695-1036065		1
chr4	89941610	89941820	-	NM_014883	FAM13A	1	circRNA	chr4:89912301-89941610|chr4:89941820-89950610		1
chr13	21875557	21875757	+	NR_038939	MIPEPP3	1	circRNA	chr13:21872501-21875557|chr13:21875757-21904861		1
chr4	17963525	17974508	-	NM_153686	LCORL	3	circRNA	chr4:17910968-17963525|chr4:17974508-18023220		1
chr4	103225473	103236987	-	NM_001135147	SLC39A8	4	circRNA	chr4:103189236-103225473|chr4:103236987-103265600		1
chr5	149921131	149922533	+	NM_001301063	NDST1	2	circRNA	chr5:149919826-149921131|chr5:149922533-149924873		1
chr8	71126137	71128999	-	NM_006540	NCOA2	2	circRNA	chr8:71087094-71126137|chr8:71128999-71208978		1
chr21	44279771	44283706	-	NM_033661	WDR4	3	circRNA	chr21:44275890-44279771|chr21:44283706-44293660		1
chr12	109210813	109217137	-	NM_018984	SSH1	3	circRNA	chr12:109205104-109210813|chr12:109217137-109246413			68
chr1	180953812	180962561	-	NM_001286210	STX6	4	circRNA	chr1:180945782-180953812|chr1:180962561-180991774			68
chr2	241969700	241969988	+	NM_001080437	SNED1	1	circRNA	chr2:241938467-241969700|chr2:241969988-241973151			65
chr3	122808014	122811289	+	NM_006810	PDIA5	2	circRNA	chr3:122786053-122808014|chr3:122811289-122821257			65
chr17	20160763	20163607	+	NM_001243439	SPECC1	2	circRNA	chr17:20156899-20160763|chr17:20163607-20200273			63
chr1	151611363	151611595	+	NM_030918	SNX27	1	circRNA	chr1:151584988-151611363|chr1:151611595-151630710			54
chr3	186515323	186518984	-	NM_002916	RFC4	2	circRNA	chr3:186512566-186515323|chr3:186518984-186522371			52
chr17	76396757	76396936	+	NM_024419	PGS1	1	circRNA	chr17:76395618-76396757|chr17:76396936-76399648			50
chr3	63898263	63898901	+	NM_000333	ATXN7	2	circRNA	chr3:63884173-63898263|chr3:63898901-63938054			50
chr10	12160747	12160917	+	NM_018706	DHTKD1	1	circRNA	chr10:12159754-12160747|chr10:12160917-12162180			49
chr3	48627645	48628249	-	NM_000094	COL7A1	3	circRNA	chr3:48627151-48627645|chr3:48628249-48628896			48
chr19	3494025	3496884	-	NM_031304	DOHH	2	circRNA	chr19:3492497-3494025|chr19:3496884-3500530			46
chr17	43163875	43164020	+	NM_021079	NMT1	1	circRNA	chr17:43159120-43163875|chr17:43164020-43171052			44
chr19	46025425	46026076	+	NM_003370	VASP	3	circRNA	chr19:46024664-46025425|chr19:46026076-46026901			42
chr19	55610151	55614936	-	NM_001271618	PPP1R12C	3	circRNA	chr19:55607703-55610151|chr19:55614936-55623834			39
chr16	16282687	16284224	-	NM_001171	ABCC6	2	circRNA	chr16:16281068-16282687|chr16:16284224-16286686			34
chr17	79660683	79660995	+	NM_004712	HGS	2	circRNA	chr17:79660611-79660683|chr17:79660995-79661844			31
chr9	139804371	139811067	+	NM_021138	TRAF2	2	circRNA	chr9:139802683-139804371|chr9:139811067-139814685			28
chr20	60747737	60749700	+	NM_001301778	SS18L1	2	circRNA	chr20:60740570-60747737|chr20:60749700-60754237			22
chr17	73999275	73999479	+	NR_037709	TEN1-CDK3	1	circRNA	chr17:73998693-73999275|chr17:73999479-74001378			22
chr14	70459133	70480208	+	NM_001034852	SMOC1	5	circRNA	chr14:70444682-70459133|chr14:70480208-70489919			22
chr9	37424841	37426651	+	NM_012203	GRHPR	3	circRNA	chr9:37422830-37424841|chr9:37426651-37428480			21
chr16	68308593	68309152	+	NM_001076785	SLC7A6	1	circRNA	chr16:68307807-68308593|chr16:68309152-68321648			19
chr19	48660270	48660397	-	NM_000234	LIG1	1	circRNA	chr19:48657224-48660270|chr19:48660397-48664628			19
chr16	16126965	16130460	+	NM_004996	ABCC1	2	circRNA	chr16:16110478-16126965|chr16:16130460-16138306			16
chr14	65470966	65482434	+	NM_001202558	CHURC1-FNTB	3	circRNA	chr14:65390844-65470966|chr14:65482434-65494170			14
chr3	119911785	119912271	-	NM_001168271	GPR156	2	circRNA	chr3:119905630-119911785|chr3:119912271-119962486			14
chr16	28743149	28743513	+	NM_001199142	EIF3C	1	circRNA	chr16:28738566-28743149|chr16:28743513-28745840			13
chr11	68131214	68131411	+	NM_001291902	LRP5	1	circRNA	chr11:68125315-68131214|chr11:68131411-68133038			12
chr18	29477748	29480988	-	NM_014939	TRAPPC8	2	circRNA	chr18:29470829-29477748|chr18:29480988-29487422			12
chr16	4727463	4730098	+	NM_001142290	MGRN1	2	circRNA	chr16:4723658-4727463|chr16:4730098-4731550			11
chr5	81460217	81474406	+	NM_001131028	ATG10	2	circRNA	chr5:81354421-81460217|chr5:81474406-81548380			10
chr14	69369193	69371453	-	NM_001102	ACTN1	2	circRNA	chr14:69360464-69369193|chr14:69371453-69376034			8
chr16	28394438	28394802	-	NM_001099661	EIF3CL	1	circRNA	chr16:28392112-28394438|chr16:28394802-28399378			8
chr16	2147148	2147985	-	NM_000296	PKD1	4	circRNA	chr16:2144211-2147148|chr16:2147985-2149644			5
chr1	9833329	9833452	-	NM_001009566	CLSTN1	1	circRNA	chr1:9816568-9833329|chr1:9833452-9883700			4
chr2	128855002	128855138	+	NM_020120	UGGT1	1	circRNA	chr2:128848989-128855002|chr2:128855138-128861505			4
chr7	72159676	72178756	-	NM_001145440	TYW1B	2	circRNA	chr7:72093982-72159676|chr7:72178756-72193789			4
chr17	62248459	62265775	-	NM_001288733	TEX2	3	circRNA	chr17:62238293-62248459|chr17:62265775-62270918			3
chr7	66563527	66582605	+	NM_018264	TYW1	2	circRNA	chr7:66548526-66563527|chr7:66582605-66648112			3
chr19	47646750	47653632	+	NM_001145713	SAE1	2	circRNA	chr19:47634285-47646750|chr19:47653632-47656154			2
chr9	140611077	140611634	+	NM_001145527	EHMT1	1	circRNA	chr9:140605482-140611077|chr9:140611634-140622800			1
chr5	154291286	154292598	-	NM_001252156	GEMIN5	2	circRNA	chr5:154287378-154291286|chr5:154292598-154296557			1
chr7	75066792	75068502	-	NM_001099415	POM121C	2	circRNA	chr7:75055735-75066792|chr7:75068502-75070231			1
chr19	1917692	1918989	+	NM_079834	SCAMP4	3	circRNA	chr19:1915025-1917692|chr19:1918989-1923068			1
chr22	44229519	44237812	-	NM_014351	SULT4A1	4	circRNA	chr22:44225078-44229519|chr22:44237812-44258093			1
chr1	61743191	61824946	+	NM_001145511	NFIA	4	circRNA	chr1:61554352-61743191|chr1:61824946-61848908			1
chr10	104486368	104486914	+	NM_178858	SFXN2	2	circRNA	chr10:104474438-104486368|chr10:104486914-104488187			1
chr7	2269618	2270362	-	NM_001013836	MAD1L1	2	circRNA	chr7:2265185-2269618|chr7:2270362-2272506			1
chr7	72398922	72400649	+	NM_001257190	POM121	2	circRNA	chr7:72397501-72398922|chr7:72400649-72409128			1
chr12	133272469	133277955	+	NM_018663	PXMP2	2	circRNA	chr12:133266962-133272469|chr12:133277955-133281204	1
chr1	211526580	211527809	+	NM_004619	TRAF5	2	circRNA	chr1:211500015-211526580|chr1:211527809-211529708	1
chr19	34922765	34929671	+	NM_005499	UBA2	4	circRNA	chr19:34921564-34922765|chr19:34929671-34934748	1
chr1	6291961	6292179	-	NM_012405	ICMT	1	circRNA	chr1:6285322-6291961|chr1:6292179-6293533	1
chr16	89164998	89169167	+	NM_001243279	ACSF3	3	circRNA	chr16:89160404-89164998|chr16:89169167-89178499	2
chr11	65396289	65403778	+	NM_032223	PCNXL3	10	circRNA	chr11:65396174-65396289|chr11:65403778-65403861	1
chr11	24927536	24936084	+	NM_001009909	LUZP2	2	circRNA	chr11:24784854-24927536|chr11:24936084-24998136	1
chr17	74283272	74301022	-	NM_032134	QRICH2	6	circRNA	chr17:74278196-74283272|chr17:74301022-74303545	1
chr17	28003837	28004759	-	NM_033389	SSH2	2	circRNA	chr17:27999147-28003837|chr17:28004759-28011580	1
chr2	240929490	240946787	-	NM_004544	NDUFA10	3	circRNA	chr2:240900603-240929490|chr2:240946787-240951033	1
chr19	12989195	12989648	-	NM_001375	DNASE2	2	circRNA	chr19:12987177-12989195|chr19:12989648-12991615	1
chr19	9770054	9771497	-	NM_001130032	ZNF562	2	circRNA	chr19:9768811-9770054|chr19:9771497-9785690	1
chr1	92798947	92846430	+	NM_024813	RPAP2	4	circRNA	chr1:92789932-92798947|chr1:92846430-92852567	1
chrX	151130894	151131115	-	NM_004961	GABRE	1	circRNA	chrX:151129837-151130894|chrX:151131115-151138140	1
chr8	28378154	28385681	+	NM_017412	FZD3	2	circRNA	chr8:28360719-28378154|chr8:28385681-28409119	1
chr1	225742607	225755116	-	NM_001008493	ENAH	2	circRNA	chr1:225718340-225742607|chr1:225755116-225840387	1
chr2	236839408	236877267	+	NM_001037131	AGAP1	2	circRNA	chr2:236817550-236839408|chr2:236877267-236945204	1
chr11	73555851	73571054	+	NM_016055	MRPL48	2	circRNA	chr11:73536841-73555851|chr11:73571054-73574216	1
chr7	155530223	155538296	+	NM_053043	RBM33	5	circRNA	chr7:155511137-155530223|chr7:155538296-155556505	1
chr12	22659644	22659753	-	NM_001286173	C2CD5	1	circRNA	chr12:22646271-22659644|chr12:22659753-22665580	1
chr1	197552281	197627499	-	NM_001195215	DENND1B	10	circRNA	chr1:197522242-197552281|chr1:197627499-197641166	1
chr5	41840552	41862852	-	NM_000436	OXCT1	6	circRNA	chr5:41807540-41840552|chr5:41862852-41870382	1
chr22	45718251	45719308	+	NM_001104595	FAM118A	2	circRNA	chr22:45706064-45718251|chr22:45719308-45723722	1
chr8	42716887	42720632	-	NM_001160223	RNF170	2	circRNA	chr8:42711571-42716887|chr8:42720632-42725146	1
chr21	37775055	37783902	+	NM_005441	CHAF1B	4	circRNA	chr21:37771903-37775055|chr21:37783902-37785181	1
chr6	81053380	81053529	+	NM_000056	BCKDHB	1	circRNA	chr6:80982938-81053380|chr6:81053529-81055691	1
chr3	194147803	194147981	-	NM_024524	ATP13A3	1	circRNA	chr3:194146258-194147803|chr3:194147981-194149573	1
chr1	153909963	153911521	-	NM_014856	DENND4B	3	circRNA	chr1:153909224-153909963|chr1:153911521-153912064	1
chr11	72069923	72091428	-	NM_001258392	CLPB	2	circRNA	chr11:72040848-72069923|chr11:72091428-72114009	1
chr14	50130032	50141145	-	NM_002692	POLE2	7	circRNA	chr14:50122561-50130032|chr14:50141145-50146442	1
chr2	242079935	242080168	-	NM_001252119	PASK	1	circRNA	chr2:242079470-242079935|chr2:242080168-242082251	1
chr5	73045661	73049027	+	NM_001080479	ARHGEF28	2	circRNA	chr5:72980709-73045661|chr5:73049027-73069679	1
chr2	73215386	73228707	-	NM_144579	SFXN5	4	circRNA	chr2:73198814-73215386|chr2:73228707-73247367	1
chr1	197621364	197627499	-	NM_001195215	DENND1B	2	circRNA	chr1:197616244-197621364|chr1:197627499-197641166	1
chr1	111702001	111703918	+	NM_001007794	CEPT1	2	circRNA	chr1:111690675-111702001|chr1:111703918-111717500	1
chr2	240274372	240274613	-	NM_006037	HDAC4	1	circRNA	chr2:240158360-240274372|chr2:240274613-240322070	1
chr5	150838348	150859050	+	NM_001308150	SLC36A1	9	circRNA	chr5:150827374-150838348|chr5:150859050-150859617	1
chr1	44785299	44804994	-	NM_001301698	ERI3	2	circRNA	chr1:44778900-44785299|chr1:44804994-44820563	1
chr13	111870025	111885640	+	NM_001113511	ARHGEF7	2	circRNA	chr13:111862349-111870025|chr13:111885640-111896218	1
chr10	1130342	1151207	+	NM_014023	WDR37	6	circRNA	chr10:1126416-1130342|chr10:1151207-1170157	1
chr13	28748408	28752072	+	NM_175854	PAN3	3	circRNA	chr13:28713224-28748408|chr13:28752072-28771321	1
chr1	197611840	197627499	-	NM_001195215	DENND1B	5	circRNA	chr1:197586889-197611840|chr1:197627499-197641166	1
chr5	179249957	179260782	+	NM_001142298	SQSTM1	6	circRNA	chr5:179238682-179249957|chr5:179260782-179263435	1
chr9	125042721	125054119	+	NM_138777	MRRF	3	circRNA	chr9:125033354-125042721|chr9:125054119-125075505	1
chr8	42924697	42927450	+	NM_002027	FNTA	2	circRNA	chr8:42919358-42924697|chr8:42927450-42932358	1
chr3	179334770	179336309	+	NM_001199957	NDUFB5	2	circRNA	chr3:179322727-179334770|chr3:179336309-179341707	1
chr22	38641940	38644025	-	NM_001195071	TMEM184B	2	circRNA	chr22:38627340-38641940|chr22:38644025-38668504	1
chr2	61749745	61753656	-	NM_003400	XPO1	2	circRNA	chr2:61729445-61749745|chr2:61753656-61760906	1
chr11	134046201	134064633	-	NM_015261	NCAPD3	11	circRNA	chr11:134038949-134046201|chr11:134064633-134072710	1
chr14	75506613	75509180	-	NM_001040108	MLH3	3	circRNA	chr14:75505115-75506613|chr14:75509180-75513078	1
