# Supplementary material for: Extensive translation of circular RNAs driven by N6-methyladenosine
Source: Cell Res. 2017 Mar 10;27(5):626–41. doi: 10.1038/cr.2017.31 (PMC5520850; doi:10.1038/cr.2017.31)
Supplement: Supplementary information, Table S3 [file cr201731x3.xlsx]

## Sheet: ribosome associated circRNA 
chr	start	end	strand	NM_id	gene_symbol	exon_no	cir_type	flank_intron	R1_input_junc	R1_RNAseR_junc	R2_input_junc	R2_RNAseR_junc	R3_input_junc	R3_RNAseR_junc
chr17	49233011	49237442	+	NM_001018136	NME1-NME2	2	circRNA	chr17:49231023-49233011|chr17:49237442-49238520		1
chr19	45403986	45404567	+	NM_001128916	TOMM40	3	circRNA	chr19:45397323-45403986|chr19:45404567-45406286						1
chr20	61292415	61300430	+	NM_016354	SLCO4A1	7	circRNA	chr20:61291885-61292415|chr20:61300430-61303101				1
chr15	90431752	90432372	-	NM_005829	AP3S2	2	circRNA	chr15:90414778-90431752|chr15:90432372-90437112		3			1	2
chr3	48572944	48577204	-	NM_004567	PFKFB4	5	circRNA	chr3:48563102-48572944|chr3:48577204-48581012				1
chr2	43655238	43657441	-	NM_001083953	THADA	2	circRNA	chr2:43625278-43655238|chr2:43657441-43712372					1
chr10	930386	931700	-	NM_015155	LARP4B	2	circRNA	chr10:910210-930386|chr10:931700-977367					1
chr8	43033216	43037403	+	NM_152419	HGSNAT	2	circRNA	chr8:43028886-43033216|chr8:43037403-43046616					1
chr21	47734629	47735461	-	NM_001286462	C21orf58	2	circRNA	chr21:47731481-47734629|chr21:47735461-47737121	1
chr10	102697158	102698493	+	NM_001136123	SLF2	2	circRNA	chr10:102690835-102697158|chr10:102698493-102703782			1
chr20	35315894	35317187	-	NM_022477	NDRG3	2	circRNA	chr20:35312878-35315894|chr20:35317187-35350081		1
chr15	64698528	64717830	+	NM_016213	TRIP4	6	circRNA	chr15:64693020-64698528|chr15:64717830-64737204						1
chr15	50901777	50901921	-	NM_001301212	TRPM7	1	circRNA	chr15:50899525-50901777|chr15:50901921-50902002						1
chr5	149199995	149206448	+	NM_001172698	PPARGC1B	2	circRNA	chr5:149109983-149199995|chr5:149206448-149212218						1
chr7	22999874	23030758	-	NM_032581	FAM126A	9	circRNA	chr7:22985782-22999874|chr7:23030758-23053543					1
chr17	75398140	75398785	+	NM_001113491	SEPT9	1	circRNA	chr17:75303279-75398140|chr17:75398785-75478225				2	1
chr13	42439871	42442613	-	NM_015058	VWA8	3	circRNA	chr13:42407667-42439871|chr13:42442613-42457522	1
chr11	68115314	68157520	+	NM_002335	LRP5	6	circRNA	chr11:68080273-68115314|chr11:68157520-68170950				1
chr17	76396757	76396936	+	NM_024419	PGS1	1	circRNA	chr17:76395618-76396757|chr17:76396936-76399648		1
chr18	13387339	13387761	+	NM_181482	LDLRAD4	1	circRNA	chr18:13278187-13387339|chr18:13387761-13438242				1
chr19	30476129	30477324	+	NM_001252641	URI1	2	circRNA	chr19:30462134-30476129|chr19:30477324-30496267	1
chr18	12814201	12836890	-	NM_001207013	PTPN2	6	circRNA	chr18:12802150-12814201|chr18:12836890-12859162			1
chr14	70442431	70480208	+	NM_001034852	SMOC1	7	circRNA	chr14:70420249-70442431|chr14:70480208-70489919						1
chr16	2115519	2130378	+	NM_000548	TSC2	15	circRNA	chr16:2114428-2115519|chr16:2130378-2131595						2
chr7	65751497	65751696	+	NM_003596	TPST1	1	circRNA	chr7:65706257-65751497|chr7:65751696-65817491		1
chr19	30462099	30477324	+	NM_001252641	URI1	3	circRNA	chr19:30414661-30462099|chr19:30477324-30496267						1
chr7	80456740	80458061	-	NM_006379	SEMA3C	2	circRNA	chr7:80447734-80456740|chr7:80458061-80545994	1
chr15	76580186	76585041	-	NM_000126	ETFA	3	circRNA	chr15:76578822-76580186|chr15:76585041-76587931						1
chr17	76388556	76415756	+	NM_024419	PGS1	8	circRNA	chr17:76374889-76388556|chr17:76415756-76420141					1
chr9	100132203	100133988	+	NR_036527	LOC100499484-C9ORF174	3	circRNA	chr9:100128982-100132203|chr9:100133988-100136824			1
chr3	141622461	141626116	+	NM_001679	ATP1B3	2	circRNA	chr3:141595752-141622461|chr3:141626116-141632493		1
chr15	85607600	85610435	+	NM_001243137	PDE8A	2	circRNA	chr15:85523916-85607600|chr15:85610435-85619092						1
chr4	2498733	2502465	+	NM_001185010	RNF4	2	circRNA	chr4:2492229-2498733|chr4:2502465-2513682		1
chr14	105718843	105739231	-	NM_001242788	BRF1	3	circRNA	chr14:105707751-105718843|chr14:105739231-105766782						1
chr8	23423620	23425891	+	NM_016612	SLC25A37	2	circRNA	chr8:23386725-23423620|chr8:23425891-23428847	1
chr1	12359258	12364785	+	NM_015378	VPS13D	2	circRNA	chr1:12353761-12359258|chr1:12364785-12368487					1
chr1	109884635	109888500	-	NM_001205228	SORT1	2	circRNA	chr1:109883501-109884635|chr1:109888500-109890104		1
chr1	228401141	228437941	+	NM_052843	OBSCN	12	circRNA	chr1:228400472-228401141|chr1:228437941-228444351					1
chr4	103644027	103647840	-	NM_005908	MANBA	3	circRNA	chr4:103635718-103644027|chr4:103647840-103681874						1
chr19	18648410	18649246	-	NM_012181	FKBP8	2	circRNA	chr19:18644157-18648410|chr19:18649246-18650180						1
chr16	28177828	28181230	-	NM_001270940	XPO6	2	circRNA	chr16:28167848-28177828|chr16:28181230-28187218						1
chr17	80714040	80739597	+	NM_005993	TBCD	6	circRNA	chr17:80710253-80714040|chr17:80739597-80755632		2
chr9	139793164	139794124	+	NM_021138	TRAF2	2	circRNA	chr9:139780993-139793164|chr9:139794124-139794873		2
chr8	62593526	62596747	-	NM_001164750	ASPH	2	circRNA	chr8:62566219-62593526|chr8:62596747-62602231						1
chr17	27052321	27052581	-	NM_138463	TLCD1	2	circRNA	chr17:27051911-27052321|chr17:27052581-27052921		1
chr12	117402501	117402659	+	NM_012174	FBXW8	1	circRNA	chr12:117387511-117402501|chr12:117402659-117423010		1
chr17	74898636	74902269	+	NM_001199172	MGAT5B	5	circRNA	chr17:74878380-74898636|chr17:74902269-74921047					1	1
chr19	41292569	41292883	+	NR_037775	MIA-RAB4B	2	circRNA	chr19:41289980-41292569|chr19:41292883-41302474						1
chr11	61908175	61908516	+	NM_001040694	INCENP	2	circRNA	chr11:61907757-61908175|chr11:61908516-61908971					1
chr1	46763234	46764042	-	NM_006369	LRRC41	2	circRNA	chr1:46752171-46763234|chr1:46764042-46768795		1
chr12	112371689	112381173	-	NM_001193531	TMEM116	5	circRNA	chr12:112370463-112371689|chr12:112381173-112429561		1
chr17	2598150	2598574	-	NM_015229	CLUH	2	circRNA	chr17:2597858-2598150|chr17:2598574-2598667				1
chr12	123694602	123699381	-	NM_022782	MPHOSPH9	2	circRNA	chr12:123687922-123694602|chr12:123699381-123702922		1
chr10	5690932	5695013	-	NM_024701	ASB13	3	circRNA	chr10:5683924-5690932|chr10:5695013-5708471				1
chr9	138773478	138774924	-	NM_015447	CAMSAP1	2	circRNA	chr9:138758382-138773478|chr9:138774924-138798845						1
chr2	128855002	128861588	+	NM_020120	UGGT1	2	circRNA	chr2:128848989-128855002|chr2:128861588-128865511		1
chr7	139164372	139164993	-	NM_198508	KLRG2	2	circRNA	chr7:139138960-139164372|chr7:139164993-139167631		1
chr3	192053149	192078327	-	NM_021032	FGF12	2	circRNA	chr3:191888445-192053149|chr3:192078327-192125813		1
chr2	29006772	29011675	+	NM_206876	PPP1CB	2	circRNA	chr2:29004708-29006772|chr2:29011675-29016728		1
chr11	60668766	60670128	-	NM_014502	PRPF19	4	circRNA	chr11:60668401-60668766|chr11:60670128-60670211						1
chr14	20863608	20864108	-	NM_007110	TEP1	2	circRNA	chr14:20859926-20863608|chr14:20864108-20864779						1
chr10	1279635	1313264	-	NM_018702	ADARB2	3	circRNA	chr10:1263059-1279635|chr10:1313264-1405222					1
chr5	619104	620376	+	NM_018140	CEP72	2	circRNA	chr5:612558-619104|chr5:620376-624585	1	2				6
chr5	60768507	60768864	+	NM_020928	ZSWIM6	1	circRNA	chr5:60628775-60768507|chr5:60768864-60786612					1	1
chr17	16979023	16981390	+	NM_015134	MPRIP	2	circRNA	chr17:16946285-16979023|chr17:16981390-17030015						1
chr7	156516805	156520701	-	NM_022458	LMBR1	4	circRNA	chr7:156480885-156516805|chr7:156520701-156521337						1
chr13	28748408	28752072	+	NM_175854	PAN3	3	circRNA	chr13:28713224-28748408|chr13:28752072-28771321						1
chr3	49547851	49548252	+	NM_001177643	DAG1	1	circRNA	chr3:49506488-49547851|chr3:49548252-49568229						1
chr16	88008653	88017865	+	NM_001173539	BANP	3	circRNA	chr16:87985121-88008653|chr16:88017865-88037900						1
chr21	46548316	46554747	+	NR_027673	ADARB1	2	circRNA	chr21:46494708-46548316|chr21:46554747-46591524				1	1	2
chr3	58242288	58253072	+	NM_020676	ABHD6	2	circRNA	chr3:58223643-58242288|chr3:58253072-58255047						1
chr20	25498388	25507234	-	NM_025176	NINL	2	circRNA	chr20:25493642-25498388|chr20:25507234-25566090					1
chr8	131370262	131374017	-	NM_001247996	ASAP1	2	circRNA	chr8:131249240-131370262|chr8:131374017-131414130	1
chr1	78177431	78181553	-	NM_015017	USP33	4	circRNA	chr1:78167156-78177431|chr1:78181553-78183551						1
chr1	26772806	26774151	+	NM_024887	DHDDS	2	circRNA	chr1:26769364-26772806|chr1:26774151-26784281		1
chr16	89164998	89169167	+	NM_001243279	ACSF3	3	circRNA	chr16:89160404-89164998|chr16:89169167-89178499						1
chr1	89236034	89237562	+	NM_006256	PKN2	3	circRNA	chr1:89226059-89236034|chr1:89237562-89250321						1
chr5	179132679	179143295	+	NM_001024649	CANX	7	circRNA	chr5:179126050-179132679|chr5:179143295-179146668	1
chr22	24047615	24052054	-	NR_024448	GUSBP11	3	circRNA	chr22:24043032-24047615|chr22:24052054-24056373					1
chr1	161138782	161139814	+	NM_000309	PPOX	3	circRNA	chr1:161138366-161138782|chr1:161139814-161140198		1
chr17	80858526	80869665	+	NM_005993	TBCD	6	circRNA	chr17:80851508-80858526|chr17:80869665-80878431		1				2
chr19	14568842	14569187	+	NM_002741	PKN1	2	circRNA	chr19:14562835-14568842|chr19:14569187-14574478						1
chr17	7402357	7402810	+	NM_000937	POLR2A	2	circRNA	chr17:7401529-7402357|chr17:7402810-7403957		1
chr5	38981968	38996984	-	NM_001285439	RICTOR	3	circRNA	chr5:38978752-38981968|chr5:38996984-39002636						1
chr13	92345440	92408674	+	NM_004466	GPC5	3	circRNA	chr13:92101176-92345440|chr13:92408674-92560190					1
chr1	28223515	28224218	-	NM_001286076	RPA2	2	circRNA	chr1:28220908-28223515|chr1:28224218-28233438					1
chr16	66857129	66857503	-	NM_001018159	NAE1	2	circRNA	chr16:66855462-66857129|chr16:66857503-66858757						1
chr1	46543186	46546422	-	NM_001303429	PIK3R3	2	circRNA	chr1:46532763-46543186|chr1:46546422-46597518					1
chr1	150804293	150804875	-	NM_001197325	ARNT	2	circRNA	chr1:150802456-150804293|chr1:150804875-150807013					1
chr7	73100965	73101230	+	NM_001202560	WBSCR22	2	circRNA	chr7:73098134-73100965|chr7:73101230-73101328		1				1
chr4	54292038	54294350	+	NM_001134937	FIP1L1	2	circRNA	chr4:54280889-54292038|chr4:54294350-54306748					2
chr5	156752489	156753275	+	NM_001037333	CYFIP2	2	circRNA	chr5:156751082-156752489|chr5:156753275-156754980						1
chr10	27054146	27059274	-	NM_001012750	ABI1	3	circRNA	chr10:27048167-27054146|chr10:27059274-27060003	1
chr19	47226370	47228185	-	NM_001039877	STRN4	2	circRNA	chr19:47226207-47226370|chr19:47228185-47228588		1
chr11	85966263	85968638	+	NM_001308007	EED	3	circRNA	chr11:85963282-85966263|chr11:85968638-85975213						1
chr3	195785154	195785503	-	NM_003234	TFRC	2	circRNA	chr3:195782172-195785154|chr3:195785503-195787050						1
chr9	4823547	4827033	+	NM_005772	RCL1	2	circRNA	chr9:4793227-4823547|chr9:4827033-4833153						1
chr3	126733024	126733674	+	NM_032242	PLXNA1	3	circRNA	chr3:126732959-126733024|chr3:126733674-126734026					1
chr6	43523572	43526328	-	NM_020750	XPO5	2	circRNA	chr6:43521240-43523572|chr6:43526328-43527914						1
chr13	114164552	114175048	+	NM_017905	TMCO3	2	circRNA	chr13:114157903-114164552|chr13:114175048-114188359		1
chr11	12923486	12923660	+	NM_021961	TEAD1	1	circRNA	chr11:12904672-12923486|chr11:12923660-12946458		1
chr13	49075877	49077050	-	NM_001268	RCBTB2	2	circRNA	chr13:49073896-49075877|chr13:49077050-49084764						1
chr10	98667021	98667504	+	NM_001170765	LCOR	2	circRNA	chr10:98593236-98667021|chr10:98667504-98703869		2
chr3	9839342	9843440	+	NM_001024959	ARPC4	3	circRNA	chr3:9834389-9839342|chr3:9843440-9845526						1
chr19	19407797	19408153	-	NM_172231	SUGP1	1	circRNA	chr19:19391100-19407797|chr19:19408153-19413073						1
chr16	69874028	69905834	+	NM_001270455	WWP2	3	circRNA	chr16:69833198-69874028|chr16:69905834-69921941						1
chr17	28003837	28004759	-	NM_033389	SSH2	2	circRNA	chr17:27999147-28003837|chr17:28004759-28011580	1
chr2	224744840	224746789	-	NM_020830	WDFY1	2	circRNA	chr2:224743447-224744840|chr2:224746789-224749364		1
chr10	372945	415573	-	NM_014974	DIP2C	14	circRNA	chr10:356032-372945|chr10:415573-428586	1
chr7	98988515	98988876	+	NM_005720	ARPC1B	2	circRNA	chr7:98987635-98988515|chr7:98988876-98990293		2
chr16	47531309	47549512	+	NM_000293	PHKB	5	circRNA	chr16:47495337-47531309|chr16:47549512-47581343						1
chr6	90556280	90566918	+	NM_001137667	CASP8AP2	5	circRNA	chr6:90539786-90556280|chr6:90566918-90571844						1
chr19	55610151	55614936	-	NM_001271618	PPP1R12C	3	circRNA	chr19:55607703-55610151|chr19:55614936-55623834	1
chr11	16872737	16877461	-	NM_175058	PLEKHA7	4	circRNA	chr11:16863269-16872737|chr11:16877461-16892645						1
chr15	68061939	68065090	+	NM_002757	MAP2K5	2	circRNA	chr15:68040939-68061939|chr15:68065090-68098983		1
chr1	6007163	6012896	-	NM_001291594	NPHP4	3	circRNA	chr1:5993389-6007163|chr1:6012896-6021853				1
chr11	68272612	68287119	+	NM_001164164	PPP6R3	2	circRNA	chr11:68228295-68272612|chr11:68287119-68305126		1
chr3	142284962	142286996	-	NM_001184	ATR	2	circRNA	chr3:142281951-142284962|chr3:142286996-142297487						1
chr11	46515157	46534363	-	NM_017749	AMBRA1	4	circRNA	chr11:46465148-46515157|chr11:46534363-46563494	1
chr9	33971648	33973235	-	NM_018449	UBAP2	2	circRNA	chr9:33963789-33971648|chr9:33973235-33986757		1				1
chr12	109046047	109048186	-	NM_001105237	CORO1C	2	circRNA	chr12:109042796-109046047|chr12:109048186-109051079		1			1
chr8	145737774	145737944	-	NM_004260	RECQL4	1	circRNA	chr8:145737707-145737774|chr8:145737944-145738024		2		1		1
chr1	213341200	213349835	+	NM_001136138	RPS6KC1	2	circRNA	chr1:213303232-213341200|chr1:213349835-213403839						1
chr19	6696389	6697805	-	NM_000064	C3	4	circRNA	chr19:6694645-6696389|chr19:6697805-6702137						1
chr9	103082546	103084053	-	NM_001161584	TEX10	2	circRNA	chr9:103072661-103082546|chr9:103084053-103088583						1
chr4	88116475	88116842	-	NM_001292003	KLHL8	1	circRNA	chr4:88106951-88116475|chr4:88116842-88141186		1
chr16	4311779	4312702	-	NM_003223	TFAP4	3	circRNA	chr16:4310596-4311779|chr16:4312702-4322658						1
chr12	70671911	70704797	+	NM_014515	CNOT2	2	circRNA	chr12:70637260-70671911|chr12:70704797-70713077						1
chr20	32207322	32211102	+	NM_001032999	CBFA2T2	2	circRNA	chr20:32199141-32207322|chr20:32211102-32212569		1
chr19	1147307	1154401	-	NM_014963	SBNO2	3	circRNA	chr19:1127764-1147307|chr19:1154401-1174170		1
chr10	7285519	7327916	-	NM_001018039	SFMBT2	5	circRNA	chr10:7269899-7285519|chr10:7327916-7409610						1
chr10	126185529	126186697	+	NM_001167880	LHPP	2	circRNA	chr10:126177144-126185529|chr10:126186697-126301832		1
chr19	1271327	1272050	+	NM_001300815	CIRBP	3	circRNA	chr19:1271245-1271327|chr19:1272050-1274305		1
chr15	91542906	91543205	-	NM_001289148	VPS33B	2	circRNA	chr15:91542284-91542906|chr15:91543205-91543719						1
chr20	62407030	62422143	-	NM_025224	ZBTB46	2	circRNA	chr20:62384214-62407030|chr20:62422143-62436688			1
chr16	28967298	28970421	+	NM_032815	NFATC2IP	4	circRNA	chr16:28966003-28967298|chr16:28970421-28975025				1
chr11	62370620	62379068	-	NM_001300793	EML3	19	circRNA	chr11:62370251-62370620|chr11:62379068-62379907			1
chr16	89164998	89199670	+	NM_001243279	ACSF3	7	circRNA	chr16:89160404-89164998|chr16:89199670-89211674						2
chr1	10331559	10335561	+	NM_183416	KIF1B	3	circRNA	chr1:10328321-10331559|chr1:10335561-10336378		1
chr19	13039155	13039661	-	NM_004461	FARSA	3	circRNA	chr19:13035988-13039155|chr19:13039661-13041036						1
chr20	60747737	60749700	+	NM_001301778	SS18L1	2	circRNA	chr20:60740570-60747737|chr20:60749700-60754237	1
chr15	75651044	75651494	-	NM_001256495	MAN2C1	2	circRNA	chr15:75650959-75651044|chr15:75651494-75651668						1
chr9	7046861	7128236	+	NM_001304339	KDM4C	4	circRNA	chr9:7015929-7046861|chr9:7128236-7165237						1
chr20	2644305	2644651	-	NM_006899	IDH3B	2	circRNA	chr20:2644212-2644305|chr20:2644651-2644798						1
chr2	36668400	36669878	+	NM_016441	CRIM1	2	circRNA	chr2:36623930-36668400|chr2:36669878-36691676			1
chr21	37610898	37612253	+	NM_005128	DOPEY2	2	circRNA	chr21:37609712-37610898|chr21:37612253-37617345		1
chr20	60887943	60888066	-	NM_005560	LAMA5	1	circRNA	chr20:60887836-60887943|chr20:60888066-60888143						1
chr17	79813017	79813462	-	NM_000918	P4HB	2	circRNA	chr17:79805223-79813017|chr17:79813462-79817056					1	2
chr19	3573289	3576623	+	NM_006339	HMG20B	6	circRNA	chr19:3572992-3573289|chr19:3576623-3576889						1
chr6	34935015	34937943	+	NM_015245	ANKS1A	2	circRNA	chr6:34857376-34935015|chr6:34937943-34949466						1
chr3	129174956	129177520	+	NM_001280545	IFT122	2	circRNA	chr3:129170841-129174956|chr3:129177520-129180070		1
chr22	24943875	24944969	-	NM_001284254	GUCD1	2	circRNA	chr22:24942973-24943875|chr22:24944969-24950916		1
chr10	128923737	128926028	+	NM_001290223	DOCK1	2	circRNA	chr10:128908618-128923737|chr10:128926028-129046271				1
chr9	138905044	138908275	-	NM_144653	NACC2	3	circRNA	chr9:138903870-138905044|chr9:138908275-138941481		1
chr11	18322374	18327040	-	NM_007216	HPS5	2	circRNA	chr11:18320517-18322374|chr11:18327040-18327681		1
chr9	86297865	86301070	-	NM_013438	UBQLN1	2	circRNA	chr9:86294952-86297865|chr9:86301070-86322414						1
chr1	1735857	1737977	-	NM_001282538	GNB1	2	circRNA	chr1:1724750-1735857|chr1:1737977-1756835	1					1
chr4	53578990	53579126	+	NR_024031	DANCR	1	circRNA	chr4:53578694-53578990|chr4:53579126-53579660	1
chr19	19675741	19680393	-	NM_025245	PBX4	2	circRNA	chr19:19674424-19675741|chr19:19680393-19680917		1
chr7	2584542	2587112	-	NM_152743	BRAT1	2	circRNA	chr7:2583596-2584542|chr7:2587112-2593938	1
chr14	91937180	91943330	-	NM_001284280	PPP4R3A	6	circRNA	chr14:91931763-91937180|chr14:91943330-91947919					1
chr8	15601046	15605974	+	NM_006765	TUSC3	2	circRNA	chr8:15588238-15601046|chr8:15605974-15615299		1
chr21	45451971	45457808	+	NM_003274	TRAPPC10	2	circRNA	chr21:45432441-45451971|chr21:45457808-45472160						1
chr5	39388406	39388954	-	NM_001343	DAB2	2	circRNA	chr5:39383373-39388406|chr5:39388954-39389198						1
chr2	62110593	62112207	-	NM_006430	CCT4	2	circRNA	chr2:62107529-62110593|chr2:62112207-62115515						1
chr2	3391390	3405664	+	NM_016030	TRAPPC12	2	circRNA	chr2:3383647-3391390|chr2:3405664-3425651						1
chr7	44684925	44687358	+	NM_001003941	OGDH	2	circRNA	chr7:44664164-44684925|chr7:44687358-44706334		1
chrX	44870205	44879975	+	NM_001291415	KDM6A	2	circRNA	chrX:44833960-44870205|chrX:44879975-44894175					1	1
chr5	176963358	176966148	-	NM_001190946	FAM193B	3	circRNA	chr5:176959642-176963358|chr5:176966148-176981249						1
chr16	56906262	56906698	+	NM_000339	SLC12A3	2	circRNA	chr16:56904648-56906262|chr16:56906698-56911988		1
chr16	29820860	29821085	+	NM_001042539	MAZ	1	circRNA	chr16:29820062-29820860|chr16:29821085-29821397						3
chr1	176132004	176133027	-	NM_001001740	RFWD2	2	circRNA	chr1:176118210-176132004|chr1:176133027-176145045						1
chr11	66982810	66983420	+	NM_012308	KDM2A	2	circRNA	chr11:66975159-66982810|chr11:66983420-66985201						1
chr21	16386664	16415895	-	NM_003489	NRIP1	2	circRNA	chr21:16340847-16386664|chr21:16415895-16437065						2
chr7	102279160	102279646	-	NM_032959	POLR2J2	2	circRNA	chr7:102278080-102279160|chr7:102279646-102280650						1
chr3	47142947	47147610	-	NM_014159	SETD2	3	circRNA	chr3:47139571-47142947|chr3:47147610-47155365						1
chr14	77930940	77932010	+	NM_012111	AHSA1	2	circRNA	chr14:77929102-77930940|chr14:77932010-77934425						1
chr6	111208707	111210186	+	NM_001287215	AMD1	2	circRNA	chr6:111136018-111208707|chr6:111210186-111211456				1
chr11	65347551	65347730	+	NM_001099409	EHBP1L1	1	circRNA	chr11:65347460-65347551|chr11:65347730-65347807		1
chr19	5039846	5041262	+	NM_015015	KDM4B	2	circRNA	chr19:5033042-5039846|chr19:5041262-5047486			1
chr1	1693390	1696885	-	NM_023018	NADK	2	circRNA	chr1:1688749-1693390|chr1:1696885-1709727						1
chr10	103902801	103904847	+	NM_001288728	PPRC1	3	circRNA	chr10:103901761-103902801|chr10:103904847-103906428		1
chr9	33953282	33956144	-	NM_018449	UBAP2	2	circRNA	chr9:33948585-33953282|chr9:33956144-33960823	1
chr22	35799199	35799535	+	NM_006739	MCM5	2	circRNA	chr22:35796598-35799199|chr22:35799535-35802545		1
chr6	84055891	84061858	-	NM_002395	ME1	2	circRNA	chr6:84025132-84055891|chr6:84061858-84108085						1
chr3	54786625	54798378	+	NM_018398	CACNA2D3	2	circRNA	chr3:54676268-54786625|chr3:54798378-54850879						1
chr1	65243305	65255197	+	NM_018211	RAVER2	3	circRNA	chr1:65234405-65243305|chr1:65255197-65268658					1
chr11	66006274	66006748	+	NM_018026	PACS1	2	circRNA	chr11:66003411-66006274|chr11:66006748-66008897	1
chr12	110565164	110566935	+	NM_031473	IFT81	3	circRNA	chr12:110562666-110565164|chr12:110566935-110570351						1
chr7	100454489	100454798	+	NM_001267812	SLC12A9	1	circRNA	chr7:100453459-100454489|chr7:100454798-100456456			1
chr12	56998000	56999111	-	NM_001300905	BAZ2A	3	circRNA	chr12:56997484-56998000|chr12:56999111-56999613		1
chr8	62475302	62475439	-	NM_001164750	ASPH	1	circRNA	chr8:62468581-62475302|chr8:62475439-62479726						1
chr17	77073511	77073946	+	NM_001042573	ENGASE	2	circRNA	chr17:77071172-77073511|chr17:77073946-77075570		1
chr8	28588739	28595180	+	NM_001440	EXTL3	2	circRNA	chr8:28575724-28588739|chr8:28595180-28600602		1
chr1	201970503	201972589	+	NM_020216	RNPEP	3	circRNA	chr1:201969143-201970503|chr1:201972589-201973481		1
chr11	63662630	63663105	+	NM_001039469	MARK2	2	circRNA	chr11:63607032-63662630|chr11:63663105-63665703		1
chr2	74273404	74300766	+	NM_001287491	TET3	2	circRNA	chr2:74230293-74273404|chr2:74300766-74307624					1
chr8	15508205	15531345	+	NM_006765	TUSC3	4	circRNA	chr8:15480758-15508205|chr8:15531345-15588174	1
chr12	8866406	8866637	+	NR_123740	RIMKLB	1	circRNA	chr12:8834414-8866406|chr12:8866637-8902457		1
chr4	170057468	170057771	-	NM_020870	SH3RF1	1	circRNA	chr4:170051307-170057468|chr4:170057771-170076630					1
chr7	44739739	44741214	+	NM_001165036	OGDH	2	circRNA	chr7:44737862-44739739|chr7:44741214-44746823	1			1
chr19	45901262	45901597	-	NM_006663	PPP1R13L	2	circRNA	chr19:45900316-45901262|chr19:45901597-45908256						1
chr2	73315177	73316443	-	NM_015470	RAB11FIP5	2	circRNA	chr2:73303310-73315177|chr2:73316443-73339474						1
chr1	147458430	147460753	+	NM_016334	GPR89B	2	circRNA	chr1:147442191-147458430|chr1:147460753-147464733						1
chr5	138614015	138614818	+	NR_036536	SNHG4	2	circRNA	chr5:138611839-138614015|chr5:138614818-138618427		1
chr9	33948371	33948585	-	NM_001282529	UBAP2	1	circRNA	chr9:33944637-33948371|chr9:33948585-33953282					1
chr9	138908110	138908275	-	NM_144653	NACC2	1	circRNA	chr9:138905815-138908110|chr9:138908275-138941481				1
chr20	31954664	31958435	-	NM_001278167	CDK5RAP1	2	circRNA	chr20:31948297-31954664|chr20:31958435-31960447		1
chr19	18684102	18684558	+	NM_001033930	UBA52	2	circRNA	chr19:18682719-18684102|chr19:18684558-18685679		1
chr5	167880972	167887747	+	NM_001161661	WWC1	3	circRNA	chr5:167871590-167880972|chr5:167887747-167891715			1
chr12	122181534	122199644	+	NM_001080825	TMEM120B	5	circRNA	chr12:122150870-122181534|chr12:122199644-122208812					1
chr10	70954943	70958953	+	NM_001301683	SUPV3L1	4	circRNA	chr10:70951522-70954943|chr10:70958953-70960035						1
chr15	44776421	44778898	+	NM_016396	CTDSPL2	2	circRNA	chr15:44751398-44776421|chr15:44778898-44782981		1
chr4	76573822	76579265	-	NM_012297	G3BP2	2	circRNA	chr4:76572341-76573822|chr4:76579265-76580249						1
chr1	151297220	151297393	-	NM_001198773	PI4KB	1	circRNA	chr1:151288985-151297220|chr1:151297393-151298647						1
chr16	249060	249237	-	NM_018032	LUC7L	1	circRNA	chr16:243014-249060|chr16:249237-256002						1
chr16	87885329	87885455	-	NM_003486	SLC7A5	1	circRNA	chr16:87874761-87885329|chr16:87885455-87902490					1
chr11	60687157	60688460	+	NM_024092	TMEM109	2	circRNA	chr11:60681740-60687157|chr11:60688460-60689245						1
chr20	5154168	5155925	+	NM_003818	CDS2	2	circRNA	chr20:5107795-5154168|chr20:5155925-5157293					1
chr5	68400457	68404263	+	NM_022902	SLC30A5	2	circRNA	chr5:68398955-68400457|chr5:68404263-68408966	1			1
chr1	153909963	153912732	-	NM_014856	DENND4B	5	circRNA	chr1:153909224-153909963|chr1:153912732-153912906		1
chr6	146125507	146127557	-	NM_032145	FBXO30	1	circRNA	chr6:146121445-146125507|chr6:146127557-146135738					1
chr19	47653458	47653632	+	NM_001145713	SAE1	1	circRNA	chr19:47646862-47653458|chr19:47653632-47656154						1
chr8	17400826	17401224	+	NM_001008539	SLC7A2	1	circRNA	chr8:17354746-17400826|chr8:17401224-17401959					1
chr7	44880497	44882953	-	NM_138635	H2AFV	2	circRNA	chr7:44875257-44880497|chr7:44882953-44887567					1
chr16	89824984	89828430	-	NM_000135	FANCA	2	circRNA	chr16:89818630-89824984|chr16:89828430-89831297	1	2				2
chr19	41242890	41243674	+	NM_025194	ITPKC	2	circRNA	chr19:41239269-41242890|chr19:41243674-41245261		2
chr8	124250037	124251384	-	NM_032847	C8orf76	2	circRNA	chr8:124243997-124250037|chr8:124251384-124253469		1
chr19	6230580	6270770	-	NM_005934	MLLT1	3	circRNA	chr19:6227113-6230580|chr19:6270770-6279783						1
chr16	396147	397106	-	NM_003502	AXIN1	1	circRNA	chr16:364683-396147|chr16:397106-402368						1
chr22	42154368	42159325	+	NM_152513	MEI1	2	circRNA	chr22:42150050-42154368|chr22:42159325-42166689						2
chr17	20149238	20163607	+	NM_001243439	SPECC1	5	circRNA	chr17:20135718-20149238|chr17:20163607-20200273						1
chr21	47722398	47735461	-	NM_001286462	C21orf58	4	circRNA	chr21:47722068-47722398|chr21:47735461-47737121		1
chr1	40422758	40424497	+	NM_001136493	MFSD2A	2	circRNA	chr1:40421057-40422758|chr1:40424497-40430882						2
chr13	99890680	99896878	+	NM_001144072	UBAC2	3	circRNA	chr13:99853193-99890680|chr13:99896878-99966350		2
chr7	6452441	6456552	-	NM_001142936	DAGLB	4	circRNA	chr7:6450011-6452441|chr7:6456552-6461357						1
chr2	135703670	135705469	+	NM_001241	CCNT2	2	circRNA	chr2:135700244-135703670|chr2:135705469-135710210			1
chr5	72157634	72161556	+	NM_002270	TNPO1	2	circRNA	chr5:72151750-72157634|chr5:72161556-72168465						1
chr1	85412715	85418213	-	NM_153259	MCOLN2	3	circRNA	chr1:85406674-85412715|chr1:85418213-85422113						1
chr3	48679283	48679442	-	NM_001407	CELSR3	1	circRNA	chr3:48678957-48679283|chr3:48679442-48679790		1
chr19	9767222	9771550	-	NM_001130031	ZNF562	4	circRNA	chr19:9764557-9767222|chr19:9771550-9785690						1
chr19	6262238	6270770	-	NM_005934	MLLT1	2	circRNA	chr19:6230724-6262238|chr19:6270770-6279783		1
chr8	68044185	68049838	+	NM_024790	CSPP1	2	circRNA	chr8:68031056-68044185|chr8:68049838-68062017		2
chr15	36983885	37002162	+	NM_001290233	C15orf41	5	circRNA	chr15:36950106-36983885|chr15:37002162-37039135		1
chr19	2790418	2811732	+	NM_003249	THOP1	11	circRNA	chr19:2785676-2790418|chr19:2811732-2813112			1
chr22	28397361	28410380	-	NM_001145418	TTC28	2	circRNA	chr22:28395248-28397361|chr22:28410380-28426213		1
chr2	211319830	211341136	-	NM_001136574	LANCL1	3	circRNA	chr2:211306167-211319830|chr2:211341136-211341370				1
chr1	16528276	16529069	-	NM_153213	ARHGEF19	2	circRNA	chr1:16525749-16528276|chr1:16529069-16531253			1
chr8	38911999	38913291	+	NM_003816	ADAM9	2	circRNA	chr8:38899636-38911999|chr8:38913291-38928816						1
chr16	30740286	30740893	+	NM_006662	SRCAP	2	circRNA	chr16:30736403-30740286|chr16:30740893-30744600			1
chr16	142593	143323	-	NM_001039476	NPRL3	2	circRNA	chr16:139900-142593|chr16:143323-148142		1
chr10	70723046	70725250	+	NM_004728	DDX21	2	circRNA	chr10:70721913-70723046|chr10:70725250-70726773					1
chr11	73418464	73429935	-	NM_001243719	RAB6A	3	circRNA	chr11:73390765-73418464|chr11:73429935-73431890	1
chr1	197621364	197627499	-	NM_001195215	DENND1B	2	circRNA	chr1:197616244-197621364|chr1:197627499-197641166		1				1
chr12	131561345	131569208	+	NM_198827	ADGRD1	2	circRNA	chr12:131498885-131561345|chr12:131569208-131589375				1
chr3	185638891	185639914	-	NM_001243879	TRA2B	2	circRNA	chr3:185637284-185638891|chr3:185639914-185641583		2				3
chr1	179054762	179057224	+	NM_022371	TOR3A	2	circRNA	chr1:179052188-179054762|chr1:179057224-179063227		1
chr8	11710118	11718988	-	NM_147780	CTSB	3	circRNA	chr8:11708489-11710118|chr8:11718988-11721884		1
chr2	10559859	10560261	+	NM_002149	HPCAL1	1	circRNA	chr2:10537046-10559859|chr2:10560261-10563108					1
chr19	44160630	44160792	-	NM_001005376	PLAUR	1	circRNA	chr19:44159725-44160630|chr19:44160792-44169467		1
chr1	54252830	54254869	-	NM_001168551	NDC1	2	circRNA	chr1:54238162-54252830|chr1:54254869-54258901						2
chr15	41999925	42000406	+	NM_001080541	MGA	2	circRNA	chr15:41991357-41999925|chr15:42000406-42002888						1
chr16	28914643	28914761	+	NM_004320	ATP2A1	1	circRNA	chr16:28914468-28914643|chr16:28914761-28915020					1
chr19	11446122	11446459	-	NM_004283	RAB3D	2	circRNA	chr19:11436261-11446122|chr19:11446459-11447847		1
chr3	13360571	13360825	-	NM_024923	NUP210	2	circRNA	chr3:13359281-13360571|chr3:13360825-13361262		1
chr10	126370175	126370948	-	NM_014661	FAM53B	1	circRNA	chr10:126312173-126370175|chr10:126370948-126384726	1
chr1	117944807	117948267	+	NM_006699	MAN1A2	2	circRNA	chr1:117911107-117944807|chr1:117948267-117957334		1
chr16	89371613	89383486	-	NM_001256182	ANKRD11	2	circRNA	chr16:89357591-89371613|chr16:89383486-89484691		1
chr1	155640110	155642522	-	NM_001198899	YY1AP1	2	circRNA	chr1:155638568-155640110|chr1:155642522-155644800					1
chr5	72370568	72373320	+	NM_001146032	FCHO2	2	circRNA	chr5:72364606-72370568|chr5:72373320-72374006		1
chr7	76069566	76069928	+	NM_007155	ZP3	2	circRNA	chr7:76063472-76069566|chr7:76069928-76071158				1
chr11	19185847	19186692	+	NM_001001483	ZDHHC13	2	circRNA	chr11:19184974-19185847|chr11:19186692-19187848					1
chr18	12999419	13001581	+	NM_032142	CEP192	2	circRNA	chr18:12991436-12999419|chr18:13001581-13008454						1
chr7	716865	751164	-	NM_002735	PRKAR1B	3	circRNA	chr7:647089-716865|chr7:751164-752050						1
chr2	85097348	85097909	-	NM_001080824	TRABD2A	1	circRNA	chr2:85066447-85097348|chr2:85097909-85108055					1
chr20	62572146	62572396	-	NM_001193379	UCKL1	2	circRNA	chr20:62572069-62572146|chr20:62572396-62572462				2
chr2	211421442	211421583	+	NM_001122633	CPS1	1	circRNA	chr2:211342490-211421442|chr2:211421583-211438021					1
chr7	1608759	1608996	-	NM_001134340	PSMG3	1	circRNA	chr7:1607486-1608759|chr7:1608996-1609644		1
chrX	41469156	41524705	-	NM_001126054	CASK	6	circRNA	chrX:41448845-41469156|chrX:41524705-41530680					1
chr5	180664608	180668639	-	NM_006098	GNB2L1	5	circRNA	chr5:180664042-180664608|chr5:180668639-180669173					1
chr9	33953282	33973235	-	NM_018449	UBAP2	6	circRNA	chr9:33948585-33953282|chr9:33973235-33986757						1
chr1	167734819	167745403	+	NM_003953	MPZL1	4	circRNA	chr1:167691479-167734819|chr1:167745403-167757056					1
chr1	231672958	231678357	+	NM_005999	TSNAX	2	circRNA	chr1:231665105-231672958|chr1:231678357-231696873		1
chr7	111127293	111161505	-	NM_032549	IMMP2L	2	circRNA	chr7:110603621-111127293|chr7:111161505-111201906		1
chr17	7127960	7128203	+	NM_001270447	ACADVL	2	circRNA	chr17:7127871-7127960|chr17:7128203-7128275		1
chr3	63898263	63898901	+	NM_000333	ATXN7	2	circRNA	chr3:63884173-63898263|chr3:63898901-63938054				1
chr9	126202638	126202770	-	NM_020946	DENND1A	1	circRNA	chr9:126165769-126202638|chr9:126202770-126212971		1
chr7	120478830	120480163	-	NM_012338	TSPAN12	2	circRNA	chr7:120455857-120478830|chr7:120480163-120496751						1
chr9	34220905	34234338	+	NM_001171203	UBAP1	2	circRNA	chr9:34203533-34220905|chr9:34234338-34241182		1
chr19	18974246	18975060	+	NM_002911	UPF1	2	circRNA	chr19:18972961-18974246|chr19:18975060-18976097		1
chr19	18648410	18649243	-	NM_001308373	FKBP8	2	circRNA	chr19:18644157-18648410|chr19:18649243-18650180				1
chr17	61787850	61788196	-	NM_001003786	STRADA	2	circRNA	chr17:61784778-61787850|chr17:61788196-61790765						1
chr2	220097211	220097405	+	NM_001282792	ANKZF1	1	circRNA	chr2:220094622-220097211|chr2:220097405-220097800	1					1
chr1	100960373	100964818	+	NM_003672	CDC14A	4	circRNA	chr1:100950007-100960373|chr1:100964818-100983806			1
chr19	45766370	45766625	+	NM_001199867	MARK4	2	circRNA	chr19:45762447-45766370|chr19:45766625-45767941						2
chr1	9991948	9992956	-	NM_032368	LZIC	2	circRNA	chr1:9990515-9991948|chr1:9992956-9994819		1				1
chr10	126799558	126799662	-	NM_001290215	CTBP2	1	circRNA	chr10:126727724-126799558|chr10:126799662-126847203					2
chr1	212236225	212238371	+	NM_001286229	DTL	2	circRNA	chr1:212220759-212236225|chr1:212238371-212240153		1
chr10	12160747	12160917	+	NM_018706	DHTKD1	1	circRNA	chr10:12159754-12160747|chr10:12160917-12162180						1
chr7	43679047	43680248	-	NR_047701	COA1	2	circRNA	chr7:43673007-43679047|chr7:43680248-43684849				1		1
chr22	25771779	25771975	-	NM_001135772	LRP5L	1	circRNA	chr22:25756190-25771779|chr22:25771975-25777347		2
chr14	76633005	76662315	+	NM_017926	GPATCH2L	7	circRNA	chr14:76621368-76633005|chr14:76662315-76668033						1
chr17	44159806	44172067	-	NM_001193466	KANSL1	2	circRNA	chr17:44145033-44159806|chr17:44172067-44248220	1					1
chr1	17349102	17350569	-	NM_003000	SDHB	2	circRNA	chr1:17345453-17349102|chr1:17350569-17354243				1		1
chr17	25877593	25877734	+	NM_014238	KSR1	1	circRNA	chr17:25810877-25877593|chr17:25877734-25904517						1
chr1	233225806	233231609	-	NM_014801	PCNXL2	2	circRNA	chr1:233193036-233225806|chr1:233231609-233270758						1
chr19	41782063	41787180	+	NM_144732	HNRNPUL1	3	circRNA	chr19:41779960-41782063|chr19:41787180-41798149		1
chr1	41578954	41582682	-	NM_001031694	SCMH1	2	circRNA	chr1:41541123-41578954|chr1:41582682-41608549		1
chr21	45483418	45483666	+	NM_003274	TRAPPC10	1	circRNA	chr21:45479095-45483418|chr21:45483666-45494204				1
chr19	48660270	48660397	-	NM_000234	LIG1	1	circRNA	chr19:48657224-48660270|chr19:48660397-48664628		1
chr19	3638881	3648706	-	NM_001195733	PIP5K1C	8	circRNA	chr19:3633167-3638881|chr19:3648706-3651823			1
chr19	18650180	18650530	-	NM_001308373	FKBP8	2	circRNA	chr19:18649243-18650180|chr19:18650530-18652488		5		3		4
chr15	99250790	99251336	+	NM_000875	IGF1R	1	circRNA	chr15:99192904-99250790|chr15:99251336-99434553						1
chr12	133357383	133360893	-	NM_005895	GOLGA3	3	circRNA	chr12:133354391-133357383|chr12:133360893-133362924		1
chr9	139804371	139811067	+	NM_021138	TRAF2	2	circRNA	chr9:139802683-139804371|chr9:139811067-139814685						1
chr1	1599765	1601590	-	NM_001110781	SLC35E2B	3	circRNA	chr1:1597458-1599765|chr1:1601590-1602947		1
chr16	67271559	67272031	-	NM_013241	FHOD1	2	circRNA	chr16:67271472-67271559|chr16:67272031-67272104				1
chr2	173435453	173460751	+	NR_103731	PDK1	4	circRNA	chr2:173433545-173435453|chr2:173460751-173486151						1
chr10	134503895	134523960	+	NM_005539	INPP5A	4	circRNA	chr10:134464009-134503895|chr10:134523960-134540324		1
chr4	2492063	2502465	+	NM_001185010	RNF4	3	circRNA	chr4:2470985-2492063|chr4:2502465-2513682						1
chr10	74474868	74475660	+	NR_073062	MCU	2	circRNA	chr10:74452059-74474868|chr10:74475660-74594116		1				1
chr1	1192371	1192690	-	NM_058167	UBE2J2	2	circRNA	chr1:1191505-1192371|chr1:1192690-1198725						2
chrX	17047648	17121902	+	NM_001080975	REPS2	10	circRNA	chrX:17043308-17047648|chrX:17121902-17151946	1
chr5	677864	678179	-	NM_007030	TPPP	1	circRNA	chr5:666238-677864|chr5:678179-693392		1		1
chr1	44804716	44804994	-	NM_001301698	ERI3	1	circRNA	chr1:44785416-44804716|chr1:44804994-44820563				1
chr20	60888143	60888306	-	NM_005560	LAMA5	1	circRNA	chr20:60888066-60888143|chr20:60888306-60888382		2		1
chr3	50145502	50145737	+	NM_005778	RBM5	2	circRNA	chr3:50145002-50145502|chr3:50145737-50147035						2
chr16	85667519	85667738	+	NM_014615	GSE1	1	circRNA	chr16:85647004-85667519|chr16:85667738-85682157	1	6	1			9
chr10	90122308	90122482	-	NM_018363	RNLS	1	circRNA	chr10:90074398-90122308|chr10:90122482-90332659					1
chr14	74040091	74040294	+	NR_046028	ACOT2	1	circRNA	chr14:74036100-74040091|chr14:74040294-74041611						1
chr5	180668491	180669345	-	NM_006098	GNB2L1	2	circRNA	chr5:180666582-180668491|chr5:180669345-180670691		1		2
chr11	47444124	47444524	-	NM_002804	PSMC3	2	circRNA	chr11:47442278-47444124|chr11:47444524-47445596						2
chr14	58678009	58680416	+	NM_018477	ACTR10	2	circRNA	chr14:58675825-58678009|chr14:58680416-58681922		1
chr17	2075951	2091809	-	NM_001256828	SMG6	3	circRNA	chr17:1989195-2075951|chr17:2091809-2139785		1
chr15	73052747	73067438	-	NM_031284	ADPGK	3	circRNA	chr15:73048788-73052747|chr15:73067438-73075799						1
chr16	583945	586142	+	NM_005632	CAPN15	2	circRNA	chr16:578029-583945|chr16:586142-596816		5		2
chr3	47466974	47470160	-	NM_012235	SCAP	5	circRNA	chr3:47465535-47466974|chr3:47470160-47476497						1
chr11	10019812	10024236	-	NM_030962	SBF2	3	circRNA	chr11:10015545-10019812|chr11:10024236-10049998		1
chr16	1544246	1557717	+	NM_016111	TELO2	19	circRNA	chr16:1543606-1544246|chr16:1557717-1559830			1
chr4	144464661	144465125	+	NM_003601	SMARCA5	2	circRNA	chr4:144461648-144464661|chr4:144465125-144465889		1
chr16	15186365	15186471	-	NM_001301064	RRN3	1	circRNA	chr16:15185228-15186365|chr16:15186471-15188001		1
chr8	42924697	42927450	+	NM_002027	FNTA	2	circRNA	chr8:42919358-42924697|chr8:42927450-42932358						1
chr15	92459222	92459688	+	NM_013272	SLCO3A1	1	circRNA	chr15:92397318-92459222|chr15:92459688-92638110						1
chr15	94841429	94841959	+	NM_001159643	MCTP2	1	circRNA	None|chr15:94841959-94857510				1
chr9	4117767	4118881	-	NM_152629	GLIS3	1	circRNA	chr9:3937189-4117767|chr9:4118881-4125733					1
chr19	38621137	38621412	+	NM_015073	SIPA1L3	1	circRNA	chr19:38610522-38621137|chr19:38621412-38631823					1
chr3	113507559	113508687	+	NM_001690	ATP6V1A	2	circRNA	chr3:113505230-113507559|chr3:113508687-113513718		1
chr3	122808014	122811289	+	NM_006810	PDIA5	2	circRNA	chr3:122786053-122808014|chr3:122811289-122821257		1				2
chr19	49227593	49228217	-	NM_017805	RASIP1	2	circRNA	chr19:49225258-49227593|chr19:49228217-49230041						1
chr10	7839009	7844817	+	NM_001001973	ATP5C1	6	circRNA	chr10:7838118-7839009|chr10:7844817-7848936						1
chr11	46515157	46515754	-	NM_017749	AMBRA1	2	circRNA	chr11:46465148-46515157|chr11:46515754-46529740		1				1
chr9	97686267	97690813	+	NM_001193331	C9orf3	2	circRNA	chr9:97563284-97686267|chr9:97690813-97693996	1			1
chr19	46025425	46026076	+	NM_003370	VASP	3	circRNA	chr19:46024664-46025425|chr19:46026076-46026901				1
chr11	68115314	68133170	+	NM_001291902	LRP5	4	circRNA	chr11:68080273-68115314|chr11:68133170-68153783						1
chr11	47857202	47859175	-	NM_015231	NUP160	3	circRNA	chr11:47843716-47857202|chr11:47859175-47861394						1
chr17	76823326	76825089	-	NM_025090	USP36	2	circRNA	chr17:76818086-76823326|chr17:76825089-76831361		1
chr7	77214859	77230123	+	NM_002835	PTPN12	4	circRNA	chr7:77212967-77214859|chr7:77230123-77236551					1
chr12	50059614	50062337	-	NM_175736	FMNL3	3	circRNA	chr12:50055832-50059614|chr12:50062337-50100837						1
chr3	36524483	36534721	+	NM_003149	STAC	4	circRNA	chr3:36485132-36524483|chr3:36534721-36545884						1
chr9	96277948	96278551	+	NM_001286724	FAM120A	2	circRNA	chr9:96261168-96277948|chr9:96278551-96289436		1
chr17	38638380	38638668	-	NM_032865	TNS4	2	circRNA	chr17:38637020-38638380|chr17:38638668-38640735	1	3			2
chr10	126395204	126395456	-	NM_014661	FAM53B	1	circRNA	chr10:126384781-126395204|chr10:126395456-126432581						1
chr8	38287199	38287466	-	NM_001174065	FGFR1	1	circRNA	chr8:38285953-38287199|chr8:38287466-38314873						1
chrX	107838738	107840798	+	NM_000495	COL4A5	3	circRNA	chrX:107834874-107838738|chrX:107840798-107841931						2
chr8	124392768	124392917	-	NM_014109	ATAD2	1	circRNA	chr8:124384926-124392768|chr8:124392917-124408426		1
chr9	139338274	139340171	-	NM_014866	SEC16A	3	circRNA	chr9:139336275-139338274|chr9:139340171-139341306						1
chr2	238628165	238636578	+	NM_001137550	LRRFIP1	4	circRNA	chr2:238626452-238628165|chr2:238636578-238642416	1
chr1	51253671	51323669	-	NM_007051	FAF1	3	circRNA	chr1:51210447-51253671|chr1:51323669-51425438					1
chr1	246490502	246493839	-	NM_022743	SMYD3	2	circRNA	chr1:246093239-246490502|chr1:246493839-246498668		1
chr1	53326402	53326543	+	NM_001004339	ZYG11A	1	circRNA	chr1:53323421-53326402|chr1:53326543-53329652		2				1
chr4	148860975	148876525	+	NM_024605	ARHGAP10	3	circRNA	chr4:148834290-148860975|chr4:148876525-148886174	1
chr8	62479726	62531578	-	NM_001164750	ASPH	4	circRNA	chr8:62475439-62479726|chr8:62531578-62546241	2
chr16	69317950	69318147	+	NM_006750	SNTB2	1	circRNA	chr16:69304188-69317950|chr16:69318147-69333492					1	1
chr5	180664608	180665239	-	NM_006098	GNB2L1	2	circRNA	chr5:180664042-180664608|chr5:180665239-180666066						1
chr1	54291470	54293846	-	NM_018087	NDC1	2	circRNA	chr1:54284752-54291470|chr1:54293846-54298162						1
chr1	247322307	247323115	-	NM_001243740	ZNF124	2	circRNA	chr1:247287173-247322307|chr1:247323115-247335149		1
