# Supplementary material for: Extensive translation of circular RNAs driven by N6-methyladenosine
Source: Cell Res. 2017 Mar 10;27(5):626–41. doi: 10.1038/cr.2017.31 (PMC5520850; doi:10.1038/cr.2017.31)
Supplement: Supplementary information, Table S4 [file cr201731x4.xlsx]

## Sheet: Sheet1
Annotated_Sequence	Sequence_Position	Sample	Gene_name	Junction_Position	Exon_Start	Exon_End	Cell_Line	Study
SILLLVK	chr1:21080550-21094157(-)	sample_2	HP1BP3	5,2	7/10	10/10	Bj	Salzman2013
VDISEK	chr1:21091869-21100103(-)	sample_1	HP1BP3	3,3	5/13	8/13	Hs68_RNase, Hs68_control, K562, Hepg2	Jeck2013, Salzman2013
HLITGK	chr1:23370919-23380332(+)	sample_2	KDM1A	4,2	3/21	5/21	K562, Gm12878, A549	Salzman2013
ITGGSWSLR	chr10:98287787-98290365(-)	sample_2	TM9SF3	3,6	11/15	12/15	A549	Salzman2013
HIEQSALR	chr12:111923074-111957880(-)	sample_2	ATXN2	4,4	6/22	16/22	A549	Salzman2013
HIEQSALR	chr12:111923074-111957880(-)	sample_2	ATXN2	4,4	6/22	16/22	A549	Salzman2013
IAGELK	chr12:120195174-120220441(-)	sample_1	CIT	3,3	13/48	22/48	Huvec	Salzman2013
IAGELK	chr12:120195174-120220441(-)	sample_1	CIT	3,3	13/48	22/48	Huvec	Salzman2013
IAGELK	chr12:120195174-120220441(-)	sample_1	CIT	3,3	13/48	22/48	Huvec	Salzman2013
IAGELK	chr12:120195174-120220441(-)	sample_1	CIT	3,3	13/48	22/48	Huvec	Salzman2013
IAGELK	chr12:120195174-120220441(-)	sample_1	CIT	3,3	13/48	22/48	Huvec	Salzman2013
KLAESAQQDSIKK	chr12:120593395-120599387(-)	sample_1	GCN1L1	4,9	22/58	29/58	Hepg2	Salzman2013
LQIEISK	chr14:31806681-31817113(-)	sample_2	HEATR5A	2,5	19/36	22/36	Gm12878, Ag04450	Salzman2013
IVEYEKEDPK	chr17:73035303-73038754(-)	sample_2	ATP5H	7,3	2/6	5/6	K562, H1hesc, Bj, A549, Sknshra	Salzman2013
IVEYEKEDPK	chr17:73035303-73038754(-)	sample_2	ATP5H	7,3	2/6	5/6	K562, H1hesc, Bj, A549, Sknshra	Salzman2013
LLGAIAAR	chr17:73584563-73584911(-)	sample_1	MYO15B	3,5	1/64	1/64	cd_19	Memczak2013
LLGAIAAR	chr17:73584563-73584911(-)	sample_2	MYO15B	3,5	1/64	1/64	cd_19	Memczak2013
LHPIPGSPSTAVVTRVR	chr19:2271383-2273487(+)	sample_2	OAZ1	3,14	2/5	5/5	K562, Bj	Salzman2013
SILQDQELVKIVGIR	chr21:40590077-40601362(-)	sample_1	BRWD1	4,11	26/42	31/42	Hs68_RNase, Hs68_control, H1hesc, Sknshra, Mcf7	Jeck2013, Salzman2013
SILQDQELVKIVGIR	chr21:40590077-40601362(-)	sample_1	BRWD1	4,11	26/42	31/42	Hs68_RNase, Hs68_control, H1hesc, Sknshra, Mcf7	Jeck2013, Salzman2013
SILQDQELVKIVGIR	chr21:40590077-40601362(-)	sample_1	BRWD1	4,11	26/42	31/42	Hs68_RNase, Hs68_control, H1hesc, Sknshra, Mcf7	Jeck2013, Salzman2013
SILQDQELVKIVGIR	chr21:40590077-40601362(-)	sample_2	BRWD1	4,11	26/42	31/42	Hs68_RNase, Hs68_control, H1hesc, Sknshra, Mcf7	Jeck2013, Salzman2013
SILQDQELVKIVGIR	chr21:40590077-40601362(-)	sample_2	BRWD1	4,11	26/42	31/42	Hs68_RNase, Hs68_control, H1hesc, Sknshra, Mcf7	Jeck2013, Salzman2013
SILQDQELVKIVGIR	chr21:40590077-40601362(-)	sample_2	BRWD1	4,11	26/42	31/42	Hs68_RNase, Hs68_control, H1hesc, Sknshra, Mcf7	Jeck2013, Salzman2013
NPYPLLFRELLFVVFLHAYIINVFSIDLLSDQVYLK	chr4:53609683-53612110(-)	sample_2	ERVMER34-1	29,7	4/4	4/4	H1hesc	Salzman2013
ISLSILQR	chr7:14758166-14797356(-)	sample_1	DGKB	4,4	2/25	5/25	H1hesc	Salzman2013
ISLSILQR	chr7:14758166-14797356(-)	sample_2	DGKB	4,4	2/25	5/25	H1hesc	Salzman2013
ISLSILQR	chr7:14758166-14797356(-)	sample_2	DGKB	4,4	2/25	5/25	H1hesc	Salzman2013
KSSKNPEEAELEDTLNQVLALVTWR	chr7:148456395-148483691(+)	sample_1	CUL1	18,7	5/22	12/22	K562, Ag04450	Salzman2013
RDTFHSYQGRYVSQR	chr7:90355880-90419967(+)	sample_1	CDK14	9,6	3/15	5/15	Hs68_RNase, Hs68_control, Ag04450, Sknshra	Jeck2013, Salzman2013
SLLIWTLVVGYVLTVSFK	chr9:111868787-111870850(-)	sample_1	TMEM245	3,15	2/18	3/18	K562, Huvec, Hepg2, Helas3, H1hesc, Gm12878, Bj, Ag04450, A549, Nhek, Sknshra, Mcf7	Salzman2013
SVLPQSHLHLSQDQLQK	chr9:132569466-132569642(+)	sample_1	TOR1B	12,5	3/5	3/5	Helas3	Salzman2013
FETSSPDSSNENSVATPPPEEQGQGDAPPQHE	chrY:14832521-14870572(+)	sample_1	USP9Y	2,28	4/46	14/46	Helas3	Salzman2013
